# Supplementary material for: Monoallelic expression and epigenetic inheritance sustained by a Trypanosoma brucei variant surface glycoprotein exclusion complex
Source: Nat Commun. 2019 Jul 9;10:3023. doi: 10.1038/s41467-019-10823-8 (PMC6617441; doi:10.1038/s41467-019-10823-8)
Supplement: Supplementary file 5 — Supplementary Data 1 [file 41467_2019_10823_MOESM5_ESM.xlsx]

## Sheet: Sheet1
ChIP-seq data for VEX112myc expressing bloodstream form T. brucei
	Open-reading frames						VSG Expression Sites
	Figure 1 - Box plot						Figure S1
		Gene ID	Gene Product	FC ChIP/Input				Start	End	FC ChIP/Input		Start	End	FC ChIP/Input
	Active-VSG	Tb427.BES40.22	variant surface glycoprotein (VSG) (VSG427-2)	2.30799			BES1	0	1000	0.506336	BES11	0	1000	0.840384
	Silent VSGs	mVSG1954	mVSG1954	1.30166				1000	2000	1.52096		1000	2000	1.41267
		mVSG397	mVSG397	1.66563				2000	3000	0.908826		2000	3000	0.924213
		mVSG531	mVSG531	1.56841				3000	4000	1.09097		3000	4000	0.834234
		mVSG639	mVSG639	1.5547				4000	5000	3.97903		4000	5000	1.09933
		mVSG653	mVSG653	1.45563				5000	6000	0.485205		5000	6000	1.05638
		Tb427.BES65.13	variant surface glycoprotein (VSG) (VSG 427-17)	1.52084				6000	7000	1.35067		6000	7000	0.844833
		Tb427.BES10.10	variant surface glycoprotein (VSG) (VSG 427-19)	1.44214				7000	8000	0.370727		7000	8000	1.01236
		Tb427.BES98.12	variant surface glycoprotein (VSG) (VSG 427-18)	1.42426				8000	9000	0.300148		8000	9000	0.90011
		Tb427.BES51.12	variant surface glycoprotein (VSG) (VSG 427-13)	1.34548				9000	10000	0.616266		9000	10000	0.765071
		Tb427.BES15.12	variant surface glycoprotein (VSG) (VSG 427-6)	1.34376				10000	11000	0.330565		10000	11000	0.651232
		Tb427.BES29.9	variant surface glycoprotein (VSG) (VSG 427-8)	1.33998				11000	12000	0.298231		11000	12000	0.899704
		Tb427.BES134.6	variant surface glycoprotein (VSG) (VSG 427-15)	1.30136				12000	13000	0.475268		12000	13000	0.946932
		Tb427.BES129.14	variant surface glycoprotein (VSG) (VSG 427-9)	1.28644				13000	14000	0.761465		13000	14000	2.27373
		Tb427.BES64.2	variant surface glycoprotein (VSG) (VSG 427-14)	1.27233				14000	15000	0.502995		14000	15000	1.32602
		Tb427.BES28.15	variant surface glycoprotein (VSG) (VSG 427-21)	1.25189				15000	16000	0.453841		15000	16000	0.623836
		Tb427.BES122.11	variant surface glycoprotein (VSG) (VSG 427-16)	1.24157				16000	17000	0.50468		16000	17000	0.80062
		Tb427.BES126.15	variant surface glycoprotein (VSG) (VSG 427-11)	1.04502				17000	18000	0.496657		17000	18000	0.739843
		Tb427.BES56.13	variant surface glycoprotein (VSG) (VSG 427-3)	1.22523				18000	19000	0.487302		18000	19000	0.768423
	Active-ESAGs	Tb427.BES40.20	expression site-associated gene 1 (ESAG1) protein, putative	0.739126				19000	20000	0.589584		19000	20000	0.825588
		Tb427.BES40.16	expression site-associated gene 3 (ESAG3) protein, putative	0.750035				20000	21000	0.668774		20000	21000	0.918237
		Tb427.BES40.10	expression site-associated gene 3 (ESAG3) protein, putative	0.491607				21000	22000			21000	22000	0.784562
		Tb427.BES40.15	expression site-associated gene 8 (ESAG8) protein, putative	0.43403				22000	23000	0.351991		22000	23000	0.869284
		Tb427.BES40.9	expression site-associated gene 8 (ESAG8) protein, putative	0.28533				23000	24000	0.41123		23000	24000	0.912929
		Tb427.BES40.14	expression site-associated gene 8 (ESAG8) protein, putative	0.263728				24000	25000	0.267819		24000	25000	0.684346
		Tb427.BES40.13	receptor-type adenylate cyclase, putative	1.68282				25000	26000			25000	26000	0.945297
		Tb427.BES40.7	receptor-type adenylate cyclase, putative	0.497889				26000	27000	0.385433		26000	27000	0.686432
		Tb427.BES40.2	transferrin-binding protein, putative	0.917462				27000	28000	0.472675		27000	28000	0.980844
		Tb427.BES40.3	transferrin-binding protein, putative	0.679318				28000	29000	0.63179		28000	29000	0.752803
	Silent ESAGs	Tb427.BES98.11	expression site-associated gene 1 (ESAG1) protein, putative	1.39318				29000	30000	0.324967		29000	30000	0.758707
		Tb427.BES129.13	expression site-associated gene 1 (ESAG1) protein, putative	1.13425				30000	31000	1.09196		30000	31000	1.17779
		Tb427.BES56.12	expression site-associated gene 1 (ESAG1) protein, putative	1.06325				31000	32000	1.39319		31000	32000	1.05956
		Tb427.BES28.13	expression site-associated gene 1 (ESAG1) protein, putative	1.06009				32000	33000			32000	33000	1.02047
		Tb427.BES29.8	expression site-associated gene 1 (ESAG1) protein, putative	0.896199				33000	34000			33000	34000	0.672198
		Tb427.BES15.11	expression site-associated gene 1 (ESAG1) protein, putative	0.88524				34000	35000	0.185972		34000	35000	0.561279
		Tb427.BES65.11	expression site-associated gene 1 (ESAG1) protein, putative	0.813913				35000	36000			35000	36000	0.638928
		Tb427.BES126.12	expression site-associated gene 1 (ESAG1) protein, putative	0.729039				36000	37000	0.603021		36000	37000	0.624446
		Tb427.BES10.7	expression site-associated gene 1 (ESAG1) protein, putative	0.707046				37000	38000	0.404647		37000	38000	0.708853
		Tb427.BES51.11	expression site-associated gene 1 (ESAG1) protein, putative	0.701944				38000	39000			38000	39000	0.889585
		Tb427.BES98.9	expression site-associated gene 2 (ESAG2) protein, putative	0.882029				39000	40000	0.224645		39000	40000	1.25713
		Tb427.BES65.9	expression site-associated gene 2 (ESAG2) protein, putative	0.861088				40000	41000	0.609297		40000	41000	0.541761
		Tb427.BES29.6	expression site-associated gene 2 (ESAG2) protein, putative	0.812639				41000	42000	0.618557		41000	42000	0.659297
		Tb427.BES129.11	expression site-associated gene 2 (ESAG2) protein, putative	0.805158				42000	43000	0.345298		42000	43000	0.926651
		Tb427.BES15.9	expression site-associated gene 2 (ESAG2) protein, putative	0.787913				43000	44000	0.46524		43000	44000	0.762627
		Tb427.BES126.10	expression site-associated gene 2 (ESAG2) protein, putative	0.754754				44000	45000			44000	45000	0.604259
		Tb427.BES28.11	expression site-associated gene 2 (ESAG2) protein, putative	0.725192				45000	46000			45000	46000	0.658371
		Tb427.BES51.9	expression site-associated gene 2 (ESAG2) protein, putative	0.70675				46000	47000	0.732841		46000	47000	0.957382
		Tb427.BES10.5	expression site-associated gene 2 (ESAG2) protein, putative	0.65543				47000	48000	0.460689		47000	48000	0.617253
		Tb427.BES129.10	expression site-associated gene 3 (ESAG3) protein, putative	1.02456				48000	49000	0.41362		48000	49000	0.662354
		Tb427.BES126.9	expression site-associated gene 3 (ESAG3) protein, putative	0.981597				49000	50000	0.487857		49000	50000	1.05984
		Tb427.BES28.10	expression site-associated gene 3 (ESAG3) protein, putative	0.845267				50000	51000	0.537427		50000	51000	1.29276
		Tb427.BES15.8	expression site-associated gene 3 (ESAG3) protein, putative	0.836684				51000	52000	0.62408		51000	51541	3.80182
		Tb427.BES122.7	expression site-associated gene 3 (ESAG3) protein, putative	0.820975				52000	53000	0.751717	BES12	0	1000	0.892605
		Tb427.BES65.8	expression site-associated gene 3 (ESAG3), putative	1.12889				53000	54000	0.497978		1000	2000	0.730826
		Tb427.BES98.3	expression site-associated gene 5 (ESAG5) protein, putative	1.19818				54000	55000	0.662799		2000	3000	0.665091
		Tb427.BES129.5	expression site-associated gene 5 (ESAG5) protein, putative	1.13213				55000	56000	1.55281		3000	4000	0.751773
		Tb427.BES56.4	expression site-associated gene 5 (ESAG5) protein, putative	1.06416				56000	57000	2.58329		4000	5000	0.725631
		Tb427.BES28.5	expression site-associated gene 5 (ESAG5) protein, putative	1.04183				57000	58000	7.29204		5000	6000	1.40436
		Tb427.BES126.4	expression site-associated gene 5 (ESAG5) protein, putative	0.972453				58000	58116	9.499		6000	7000	1.14469
		Tb427.BES15.4	expression site-associated gene 5 (ESAG5) protein, putative	0.972002			BES2	0	1000	0.726938		7000	8000	1.26758
		Tb427.BES134.4	expression site-associated gene 5 (ESAG5) protein, putative	0.898869				1000	2000	1.08794		8000	9000	0.919191
		Tb427.BES10.3	expression site-associated gene 5 (ESAG5) protein, putative	0.886409				2000	3000	1.18059		9000	10000	0.963515
		Tb427.BES51.4	expression site-associated gene 5 (ESAG5) protein, putative	0.815066				3000	4000	1.04013		10000	11000	0.697037
		Tb427.BES65.3	expression site-associated gene 5 (ESAG5) protein, putative	0.752871				4000	5000	1.83647		11000	12000	0.745079
		Tb427.BES29.4	expression site-associated gene 5 (ESAG5) protein, putative	0.683303				5000	6000	1.33743		12000	13000	1.06799
		Tb427.BES65.7	expression site-associated gene 8 (ESAG8) protein, putative	1.98827				6000	7000	0.846553		13000	14000	0.958114
		Tb427.BES98.7	expression site-associated gene 8 (ESAG8) protein, putative	1.51559				7000	8000	0.723626		14000	15000	1.40902
		Tb427.BES129.9	expression site-associated gene 8 (ESAG8) protein, putative	1.41352				8000	9000	1.26653		15000	16000	1.05772
		Tb427.BES15.7	expression site-associated gene 8 (ESAG8) protein, putative	1.04106				9000	10000	0.799998		16000	17000	0.820848
		Tb427.BES56.7	expression site-associated gene 8 (ESAG8) protein, putative	0.991864				10000	11000	0.815208		17000	18000	0.785314
		Tb427.BES126.7	expression site-associated gene 8 (ESAG8) protein, putative	0.973897				11000	12000	1.04264		18000	19000	0.975798
		Tb427.BES126.8	expression site-associated gene 8 (ESAG8) protein, putative	0.943173				12000	13000	0.799406		19000	20000	0.713621
		Tb427.BES51.7	expression site-associated gene 8 (ESAG8) protein, putative	0.898706				13000	14000	0.672512		20000	21000	0.826626
		Tb427.BES122.6	expression site-associated gene 8 (ESAG8) protein, putative	0.850837				14000	15000	0.81512		21000	22000	0.908672
		Tb427.BES28.9	expression site-associated gene 8 (ESAG8) protein, putative	0.796948				15000	16000	0.874111		22000	23000	0.805775
		Tb427.BES56.8	expression site-associated gene 8 (ESAG8) protein, putative	0.679095				16000	17000	0.921528		23000	24000	0.635154
		Tb427.BES56.6	receptor-type adenylate cyclase, putative	1.12003				17000	18000	0.607624		24000	25000	0.761079
		Tb427.BES98.5	receptor-type adenylate cyclase, putative	0.922331				18000	19000	0.642967		25000	26000	1.13486
		Tb427.BES65.5	receptor-type adenylate cyclase, putative	0.842381				19000	20000	1.02335		26000	27000	0.753266
		Tb427.BES28.7	receptor-type adenylate cyclase, putative	0.826831				20000	21000	0.790124		27000	28000	0.808957
		Tb427.BES129.7	receptor-type adenylate cyclase, putative	0.806312				21000	22000	0.711568		28000	29000	0.812623
		Tb427.BES122.5	receptor-type adenylate cyclase, putative	0.805366				22000	23000	0.684048		29000	30000	0.572168
		Tb427.BES122.8	receptor-type adenylate cyclase, putative	0.758329				23000	24000	0.579038		30000	31000	0.973678
		Tb427.BES126.6	receptor-type adenylate cyclase, putative	0.751275				24000	25000	1.20275		31000	32000	0.746213
		Tb427.BES122.2	expression site-associated gene 6 (ESAG6) protein, putative	1.06106				25000	26000	1.23109		32000	33000	0.663861
		Tb427.BES129.2	transferrin-binding protein, putative	1.37247				26000	27000	0.839061		33000	34000	0.712796
		Tb427.BES98.1	transferrin-binding protein, putative	2.13006				27000	28000	1.0178		34000	35000	0.805875
		Tb427.BES51.2	transferrin-binding protein, putative	1.23737				28000	29000	0.875143		35000	36000	0.67826
		Tb427.BES129.3	transferrin-binding protein, putative	1.16167				29000	30000	0.978449		36000	37000	0.614399
		Tb427.BES64.1	transferrin-binding protein, putative	1.10002				30000	31000	1.09969		37000	38000	0.918237
		Tb427.BES28.1	transferrin-binding protein, putative	1.09515				31000	32000	0.678562		38000	39000	1.05993
		Tb427.BES56.3	transferrin-binding protein, putative	1.02686				32000	33000	0.783937		39000	40000	1.30463
		Tb427.BES65.1	transferrin-binding protein, putative	1.02106				33000	34000	0.811531		40000	41000	2.59811
		Tb427.BES134.2	transferrin-binding protein, putative	1.01763				34000	35000	0.656769		41000	41544	4.46206
		Tb427.BES29.2	transferrin-binding protein, putative	0.998233				35000	36000	1.13046	BES13	0	1000	0.899401
		Tb427.BES15.2	transferrin-binding protein, putative	0.996527				36000	37000	0.805638		1000	2000	0.916564
		Tb427.BES29.3	transferrin-binding protein, putative	0.981788				37000	38000	0.562558		2000	3000	0.972251
		Tb427.BES15.3	transferrin-binding protein, putative	0.96273				38000	39000	0.577677		3000	4000	0.995777
		Tb427.BES10.1	transferrin-binding protein, putative	0.937575				39000	40000	0.680443		4000	5000	0.699933
		Tb427.BES122.1	transferrin-binding protein, putative	0.93011				40000	41000	0.520953		5000	6000	1.0217
		Tb427.BES134.3	transferrin-binding protein, putative	0.916434				41000	42000	0.938765		6000	7000	1.09274
		Tb427.BES56.2	transferrin-binding protein, putative	0.893041				42000	43000	0.728716		7000	8000	0.814155
		Tb427.BES28.4	transferrin-binding protein, putative	0.892711				43000	44000	0.879087		8000	9000	0.834437
		Tb427.BES10.2	transferrin-binding protein, putative	0.883272				44000	45000	0.772048		9000	10000	1.10888
		Tb427.BES126.2	transferrin-binding protein, putative	0.878124				45000	46000	0.817676		10000	11000	0.860306
		Tb427.BES126.3	transferrin-binding protein, putative	0.809984				46000	47000	1.05669		11000	12000	0.653524
		Tb427.BES51.3	transferrin-binding protein, putative	0.803173				47000	48000	1.1076		12000	13000	0.886304
		Tb427.BES98.2	transferrin-binding protein, putative	0.779755				48000	49000	1.61173		13000	14000	1.03132
		Tb427.BES65.2	transferrin-binding protein, putative	0.728051				49000	50000	9.8435		14000	15000	1.11907
		Tb427.BES129.4	transferrin-binding protein, putative	0.721701				50000	50143			15000	16000	0.991235
		Tb427.BES56.1	folate transporter, putative	1.09098			BES3	0	1000	1.18258		16000	17000	0.627804
		Tb427.BES29.1	folate transporter, putative	0.850961				1000	2000	0.802924		17000	18000	0.723666
		Tb427.BES134.1	folate transporter, putative	0.817216				2000	3000	0.697395		18000	19000	0.944655
		Tb427.BES51.1	folate transporter, putative	0.793023				3000	4000	0.601323		19000	20000	0.588667
		Tb427.BES15.1	folate transporter, putative	0.693479				4000	5000	0.728056		20000	21000	0.996734
		Tb427.BES126.1	folate transporter, putative	0.650883				5000	6000	1.03582		21000	22000	1.05267
		Tb427.BES122.10	expression site-associated gene 9 (ESAG9) protein, putative	1.14657				6000	7000	1.95078		22000	23000	0.992565
		Tb427.BES51.6	expression site-associated gene 4 (ESAG4, pseudogene), putative	1.01042				7000	8000	0.688678		23000	24000	0.905182
		Tb427.BES15.6	expression site-associated gene 4 (ESAG4, pseudogene), putative	0.778286				8000	9000	0.836414		24000	25000	0.807678
		Tb427.BES122.3	expression site-associated gene 5 (ESAG5, pseudogene), putative	0.809109				9000	10000	1.06097		25000	26000	0.919823
		Tb427.BES40.4	expression site-associated gene 5 (ESAG5, pseudogene), putative	0.593115				10000	11000	0.632209		26000	27000	0.898896
		Tb427.BES65.12	expression site-associated gene 3 (ESAG3, pseudogene), putative	1.82807				11000	12000	0.710666		27000	28000	2.18081
		Tb427.BES134.5	expression site-associated gene 3 (ESAG3, pseudogene), putative	1.52815				12000	13000	1.18606		28000	29000	0.865465
		Tb427.BES51.8	expression site-associated gene 3 (ESAG3, pseudogene), putative	1.40323				13000	14000	0.930584		29000	30000
		Tb427.BES28.6	expression site-associated gene 3 (ESAG3, pseudogene), putative	1.21468				14000	15000	0.970364		30000	31000
		Tb427.BES98.4	expression site-associated gene 3 (ESAG3, pseudogene), putative	1.04007				15000	16000	0.895657		31000	32000	0.874511
		Tb427.BES56.5	expression site-associated gene 3 (ESAG3, pseudogene), putative	1.03424				16000	17000	1.07182		32000	33000	0.77911
		Tb427.BES56.9	expression site-associated gene 3 (ESAG3, pseudogene), putative	1.03035				17000	18000	0.785856		33000	34000	1.39236
		Tb427.BES15.5	expression site-associated gene 3 (ESAG3, pseudogene), putative	0.991508				18000	19000	0.897258		34000	35000	0.701199
		Tb427.BES126.14	expression site-associated gene 3 (ESAG3, pseudogene), putative	0.958858				19000	20000	0.818773		35000	36000	0.501527
		Tb427.BES122.4	expression site-associated gene 3 (ESAG3, pseudogene), putative	0.930569				20000	21000	1.02926		36000	37000	0.718119
		Tb427.BES98.8	expression site-associated gene 3 (ESAG3, pseudogene), putative	0.888155				21000	22000	0.968515		37000	38000	0.905304
		Tb427.BES65.4	expression site-associated gene 3 (ESAG3, pseudogene), putative	0.866985				22000	23000	1.0977		38000	39000	1.1695
		Tb427.BES10.4	expression site-associated gene 3 (ESAG3, pseudogene), putative	0.84444				23000	24000	0.93048		39000	40000	0.915679
		Tb427.BES126.5	expression site-associated gene 3 (ESAG3, pseudogene), putative	0.824675				24000	25000	0.895395		40000	41000	0.855344
		Tb427.BES51.5	expression site-associated gene 3 (ESAG3, pseudogene), putative	0.805562				25000	26000	1.00324		41000	42000
		Tb427.BES129.6	expression site-associated gene 3 (ESAG3, pseudogene), putative	0.797914				26000	27000	1.08448		42000	43000
		Tb427.BES29.5	expression site-associated gene 3 (ESAG3, pseudogene), putative	0.785141				27000	28000	0.810068		43000	44000	1.0178
		Tb427.BES40.5	expression site-associated gene 3 (ESAG3, pseudogene), putative	0.493248				28000	29000	0.749157		44000	45000	1.02119
		Tb427.BES65.10	expression site-associated gene 11 (ESAG11, pseudogene), putative	0.950439				29000	30000	0.853659		45000	46000	0.614591
		Tb427.BES15.10	expression site-associated gene 11 (ESAG11, pseudogene), putative	0.874272				30000	31000	0.755405		46000	47000	0.557326
		Tb427.BES51.10	expression site-associated gene 11 (ESAG11, pseudogene), putative	0.845546				31000	32000	0.503457		47000	48000	0.724028
		Tb427.BES28.12	expression site-associated gene 11 (ESAG11, pseudogene), putative	0.802456				32000	33000	0.827892		48000	49000	0.659999
		Tb427.BES10.6	expression site-associated gene 11 (ESAG11, pseudogene), putative	0.705299				33000	34000	0.961056		49000	50000	1.23693
		Tb427.BES129.12	expression site-associated gene 11 (ESAG11, pseudogene), putative	0.701691				34000	35000	0.732872		50000	51000	1.19718
		Tb427.BES126.11	expression site-associated gene 11 (ESAG11, pseudogene), putative	0.632024				35000	36000	0.812018		51000	51854	1.18156
		Tb427.BES29.7	expression site-associated gene 11 (ESAG11, pseudogene), putative	0.585494				36000	37000	0.784405	BES14	0	1000
		Tb427.BES98.10	expression site-associated gene 11 (ESAG11, pseudogene), putative	0.39659				37000	38000	0.813337		1000	2000
		Tb427.BES10.8	variant surface glycoprotein (VSG), putative	1.09312				38000	39000	0.806746		2000	3000	0.93117
		Tb427.BES122.9	variant surface glycoprotein (VSG, atypical), putative	1.00161				39000	40000	0.692441		3000	4000	0.986602
		Tb427.BES126.13	variant surface glycoprotein (VSG, pseudogene), putative	1.14724				40000	41000	0.909646		4000	5000	0.779511
		Tb427.BES10.9	variant surface glycoprotein (VSG, pseudogene), putative	1.05429				41000	42000	0.867784		5000	6000	0.929224
		Tb427.BES28.14	variant surface glycoprotein (VSG, pseudogene), putative	1.03082				42000	43000	0.749581		6000	7000	0.548331
		Tb427.BES40.21	variant surface glycoprotein (VSG, psuedogene), putative	0.497127				43000	44000	0.726814		7000	8000	0.827163
		Tb427.BES40.8	hypothetical protein	0.68271				44000	45000	0.839784		8000	9000	0.717823
		Tb427.BES40.6	hypothetical protein	0.544441				45000	46000	1.23148		9000	10000	0.922508
		Tb427.BES40.17	hypothetical protein	0.517219				46000	47000	1.79487		10000	11000	0.907792
		Tb427.BES40.12	hypothetical protein	0.374081				47000	47323	5.0902		11000	12000	0.977438
							BES4	0	1000	0.757192		12000	13000	0.682894
								1000	2000	1.14658		13000	14000	0.75387
								2000	3000	1.04232		14000	15000	0.949861
								3000	4000			15000	16000	0.636667
								4000	5000			16000	17000	0.671156
								5000	6000			17000	18000	0.671583
								6000	7000			18000	19000	0.722101
								7000	8000			19000	20000	0.68323
								8000	9000			20000	21000	0.887424
								9000	10000	0.77911		21000	22000	0.81585
								10000	11000	1.53751		22000	23000	0.856187
								11000	12000	0.973057		23000	24000	1.03333
								12000	13000	1.3345		24000	25000	0.958684
								13000	14000	0.955617		25000	26000	0.835811
								14000	15000	1.02308		26000	27000	1.05448
								15000	16000	0.862586		27000	28000	1.22531
								16000	17000	1.15012		28000	29000	0.604338
								17000	18000	0.913646		29000	30000	0.611649
								18000	19000	1.08895		30000	31000	0.645793
								19000	20000	0.734178		31000	32000	2.75928
								20000	21000	0.901151		32000	33000	1.47656
								21000	22000	0.784624		33000	33837	2.66475
								22000	23000	0.814274	BES15	0	1000	0.894794
								23000	24000	0.713717		1000	2000	1.03382
								24000	25000	0.836772		2000	3000	0.627785
								25000	26000	1.25797		3000	4000	0.480124
								26000	27000	1.05118		4000	5000	0.62958
								27000	28000	1.12667		5000	6000	0.902726
								28000	29000	0.723787		6000	7000	1.03022
								29000	30000	0.718445		7000	8000	0.725097
								30000	31000	0.936881		8000	9000	0.761953
								31000	32000	0.678025		9000	10000	1.09261
								32000	33000	0.994035		10000	11000	0.780176
								33000	34000	0.9408		11000	12000	0.691793
								34000	35000	0.678019		12000	13000	1.01969
								35000	36000	0.768877		13000	14000	0.870783
								36000	37000	0.693882		14000	15000	1.17991
								37000	38000	0.772333		15000	16000	0.951773
								38000	39000	1.20428		16000	17000	0.809163
								39000	40000	0.726538		17000	18000	0.638774
								40000	41000	0.856236		18000	19000	0.83168
								41000	42000	0.701491		19000	20000	0.900232
								42000	43000	0.509457		20000	21000	1.0413
								43000	44000	0.59861		21000	22000	1.03441
								44000	45000	0.706478		22000	23000	1.27858
								45000	46000	0.738703		23000	24000	0.781747
								46000	47000	0.941601		24000	25000	0.792232
								47000	48000	0.909213		25000	26000	1.00891
								48000	49000	1.14412		26000	27000	0.770392
								49000	50000	1.21994		27000	28000	0.710842
								50000	51000	1.37583		28000	29000	0.760936
								51000	52000	6.37933		29000	30000	0.781329
								52000	52395	13.077		30000	31000	0.667168
							BES5	0	1000	0.940935		31000	32000	0.719049
								1000	2000	1.60949		32000	33000	0.731603
								2000	3000	1.56935		33000	34000	1.28177
								3000	4000	0.731928		34000	35000	0.891077
								4000	5000	2.4687		35000	36000	0.945511
								5000	6000	0.695503		36000	37000	0.779339
								6000	7000	1.09574		37000	38000	0.706822
								7000	8000	0.90411		38000	39000	0.811077
								8000	9000	0.751134		39000	40000	0.731153
								9000	10000	1.11948		40000	41000	0.718265
								10000	11000	1.72845		41000	42000	0.730678
								11000	12000	0.888827		42000	43000	0.627208
								12000	13000	0.818359		43000	44000	0.643581
								13000	14000	0.970959		44000	45000	0.809607
								14000	15000	1.01949		45000	46000	0.696149
								15000	16000	0.886206		46000	47000	0.657317
								16000	17000	0.553458		47000	48000	0.658825
								17000	18000	0.865902		48000	49000	0.990583
								18000	19000	0.854025		49000	50000	1.07445
								19000	20000	0.784327		50000	51000	1.27888
								20000	21000	1.76302		51000	52000	0.521406
								21000	22000	0.82128		52000	53000	0.592527
								22000	23000	1.0081		53000	54000	0.586995
								23000	24000	0.986468		54000	55000	0.901757
								24000	25000	1.44294		55000	56000	0.998959
								25000	26000			56000	57000	0.909681
								26000	27000	0.782311		57000	57977	1.05846
								27000	28000	0.939879	BES17	0	1000	0.867224
								28000	29000	0.717061		1000	2000	0.582343
								29000	30000	0.806993		2000	3000	0.633267
								30000	31000	0.782073		3000	4000	0.660201
								31000	32000	0.73459		4000	5000	0.860607
								32000	33000	0.422448		5000	6000	0.925953
								33000	34000	1.35221		6000	7000	1.21475
								34000	35000	0.529909		7000	8000	1.04294
								35000	36000	0.578359		8000	9000	0.960771
								36000	37000	0.599928		9000	10000	0.834939
								37000	38000	0.75968		10000	11000	0.894826
								38000	39000	0.670344		11000	12000	0.89762
								39000	40000	1.06904		12000	13000	0.914283
								40000	41000	1.53273		13000	14000	0.873861
								41000	42000	5.11589		14000	15000	1.3302
								42000	42054			15000	16000	1.25361
							BES7	0	1000	0.594668		16000	17000	1.07928
								1000	2000	1.04811		17000	18000	0.807356
								2000	3000	0.971291		18000	19000	0.726785
								3000	4000	0.785251		19000	20000	0.687072
								4000	5000	0.765649		20000	21000	1.06942
								5000	6000	0.786545		21000	22000	0.695071
								6000	7000	0.853745		22000	23000	0.756122
								7000	8000	0.783131		23000	24000	0.947387
								8000	9000	0.7751		24000	25000	0.688463
								9000	10000	0.743232		25000	26000	0.821756
								10000	11000	0.704969		26000	27000	0.88322
								11000	12000	0.731828		27000	28000	0.756607
								12000	13000	0.777983		28000	29000	0.79283
								13000	14000	0.747297		29000	30000	0.921392
								14000	15000	0.74649		30000	31000	0.887655
								15000	16000	0.811881		31000	32000	1.10474
								16000	17000	0.868751		32000	33000	0.726691
								17000	18000	0.800048		33000	34000	0.83443
								18000	19000	1.51582		34000	35000	0.831736
								19000	20000			35000	36000	0.769617
								20000	21000	0.846578		36000	37000	1.23946
								21000	22000			37000	38000	0.741548
								22000	23000	1.71799		38000	39000	0.653823
								23000	24000			39000	40000	0.670796
								24000	25000	0.867985		40000	41000	0.801457
								25000	26000	0.787791		41000	42000	0.661915
								26000	27000	1.00905		42000	43000	0.74206
								27000	28000	1.59841		43000	44000	0.788944
								28000	29000			44000	45000	0.706407
								29000	30000			45000	46000	0.622534
								30000	31000	1.0446		46000	47000	0.678212
								31000	32000	0.662788		47000	48000	0.703912
								32000	33000	1.40631		48000	49000	0.544835
								33000	34000	0.740514		49000	50000	0.64011
								34000	35000	0.66898		50000	51000	1.029
								35000	36000	0.771939		51000	52000	1.22376
								36000	37000	0.962705		52000	52948	1.94967
								37000	38000	0.690909	mVSG_397	0	1000	1.1349
								38000	39000	0.821274		1000	2000	1.19696
								39000	40000	0.708143		2000	3000	1.58184
								40000	41000	0.613234		3000	4000	2.07678
								41000	42000	0.576498		4000	4500	7.8706
								42000	43000	0.69822	mVSG_531	0	1000	1.3987
								43000	44000	0.727341		1000	2000	1.5849
								44000	45000	0.765603		2000	3000	1.61006
								45000	46000	0.674799		3000	3576	3.17288
								46000	47000	0.780024	mVSG_639	0	1000	1.0755
								47000	48000	1.20151		1000	2000	0.867846
								48000	49000	1.75084		2000	3000	1.28764
								49000	50000	4.40251		3000	4000	1.0511
								50000	50386	6.48167		4000	5000	1.41763
							BES8	0	1000	1.19437		5000	6000	1.9105
								1000	2000	1.07663		6000	6307
								2000	3000	1.05431	mVSG_653	0	1000	1.1719
								3000	4000	1.04336		1000	2000	1.16396
								4000	5000	1.05412		2000	3000	1.44637
								5000	6000	0.681917		3000	4000	1.61917
								6000	7000	0.509706		4000	4020
								7000	8000	0.781478	mVSG_1954	0	1000	1.17984
								8000	9000	1.18578		1000	2000	1.25257
								9000	10000	1.20595		2000	3000	1.37292
								10000	10534	2.59029		3000	3216	3.67295
							BES10	0	1000	1.27099
								1000	2000	0.96306
								2000	3000	0.75144
								3000	4000	0.788852
								4000	5000	0.626733
								5000	6000	0.762042
								6000	7000	0.880878
								7000	8000	1.18915
								8000	9000	0.959792
								9000	10000	1.13082
								10000	11000	0.771907
								11000	12000	0.808791
								12000	13000	0.852751
								13000	14000	0.908754
								14000	15000	1.20584
								15000	16000	0.93403
								16000	17000	0.984254
								17000	18000	0.65802
								18000	19000	1.00512
								19000	20000	0.742559
								20000	21000	0.909864
								21000	22000	0.874674
								22000	23000	0.879765
								23000	24000	0.740211
								24000	25000	0.984422
								25000	26000	1.21324
								26000	27000	1.47157
								27000	27993	6.95553

## Sheet: Sheet 2
Proteomic data for GFP-tag associated enrichment from VEX1GFP expressing T. brucei
Procyclic forms - Brij58 NaCl (min 5 matches; min 0.2 emPAI)											Procyclic forms - Tween NaCl (min 5 matches; min 0.2 emPAI)											Procyclic forms - Tween Citrate (min 5 matches; min 0.2 emPAI)
Accession	Score	Mass	Num. of matches	Num. of significant matches	Num. of sequences	Num. of significant sequences	emPAI	Enrichment	Description		Accession	Score	Mass	Num. of matches	Num. of significant matches	Num. of sequences	Num. of significant sequences	emPAI	Enrichment	Description		Accession	Score	Mass	Num. of matches	Num. of significant matches	Num. of sequences	Num. of significant sequences	emPAI	Enrichment	Description
Tb427tmp.01.4960	5014	225813	176	176	99	99	8.03	352	nonsense mRNA reducing factor 1, putative		Tb427tmp.01.4960	6426	225813	223	223	101	101	8.8	446	nonsense mRNA reducing factor 1, putative		Tb427tmp.01.4960	6675	225813	226	226	116	116	14.6	452	nonsense mRNA reducing factor 1, putative
	422	28203	14	14	10	10	3	28	Green fluorescent protein (GFP-Cter-HisTag)		Tb427tmp.01.8690	2783	102816	97	96	47	46	7.86	194	hypothetical protein, conserved			720	28203	23	23	10	10	5.13	46	Green fluorescent protein (GFP-Cter-HisTag)
Tb427tmp.01.8690	2536	102816	78	78	45	45	8.13	156	hypothetical protein, conserved			587	28203	18	18	10	10	3.96	36	Green fluorescent protein (GFP-Cter-HisTag)		Tb427tmp.01.8690	2872	102816	93	93	48	48	11.31	186	hypothetical protein, conserved
Tb427.10.7050	1190	61091	42	42	28	28	5.37	42	chromatin assembly factor 1 subunit B, putative		Tb427.10.7050	1808	61091	54	54	28	28	6.78	108	chromatin assembly factor 1 subunit B, putative		Tb427.10.7050	1949	61091	57	56	27	26	8.04	114	chromatin assembly factor 1 subunit B, putative
Tb427tmp.02.2610	849	52190	29	29	17	17	2.83	58	hypothetical protein, conserved		Tb427tmp.02.2610	726	52190	28	28	16	16	2.62	56	hypothetical protein, conserved		Tb427tmp.02.2610	915	52190	32	32	17	17	4.13	64	hypothetical protein, conserved
Tb427.08.3980	1057	78664	36	36	19	19	2.61	72	hypothetical protein, conserved		Tb927.8.3980	1208	78619	36	36	21	21	2.1	72	hypothetical protein, conserved		Tb427.08.3980	1101	78664	35	35	22	22	2.48	70	hypothetical protein, conserved
Tb09.160.2550	160	23883	5	5	5	5	0.87	2.5	ribosomal protein S7, putative		Tb09.160.2550	201	23883	6	6	6	6	1.12	6	ribosomal protein S7, putative		Tb11.01.7960	396	28695	13	13	8	8	2.51	0.866667	60S ribosomal protein L8, putative
Tb427.08.1330	299	31031	11	11	8	8	1.64	5.5	60S ribosomal protein L7a, putative		Tb11.01.1470	320	25037	8	8	5	5	0.82	8	60S ribosomal protein L10a, putative		Tb11.01.2560	203	27820	5	5	4	4	0.72	1.25	40S ribosomal protein SA, putative
Tb427.10.11390	320	21229	11	11	8	8	3.69	11	60S ribosomal protein L6, putative		Tb427.07.1730	182	27810	8	8	6	6	1.37	8	60S ribosomal protein L7, putative		Tb427.08.6160	244	25049	7	7	6	6	1.31	1.16667	40S ribosomal protein S8, putative
Tb427.04.1790	384	54687	15	15	14	14	1.31	7.5	ribosomal protein L3, putative		Tb427.04.1790	321	54687	12	12	10	10	0.95	6	ribosomal protein L3, putative		Tb11.02.2430	218	19264	6	6	4	4	1.52	1	60S ribosomal protein L17, putative
Tb11.01.3675	138	16212	6	6	6	6	1.98	6	40S ribosomal protein S17, putative		Tb427.10.11390	220	21229	6	6	4	4	1.02	6	60S ribosomal protein L6, putative		Tb427.03.5050	284	41944	9	9	6	6	0.78	1	60S ribosomal protein L4
Tb427.10.14600	215	28795	6	6	6	6	0.87	6	40S ribosomal protein S2, putative		Tb11.02.2430	168	19264	5	5	4	4	1.16	5	60S ribosomal protein L17, putative		Tb09.211.0110	284	25119	13	13	8	8	3.73	0.928571	QM-like protein
Tb11.01.1470	434	25037	12	12	8	8	2.3	6	60S ribosomal protein L10a, putative		Tb427.03.5050	161	41944	5	5	5	5	0.44	5	60S ribosomal protein L4		Tb11.02.4000	240	14864	8	8	6	6	3.84	0.888889	40S ribosomal protein S15A, putative
Tb09.211.0110	248	25119	10	10	9	9	2.3	5	QM-like protein		Tb11.01.7960	351	28695	14	14	7	7	1.57	4.66667	60S ribosomal protein L8, putative		Tb427.03.3310	120	25526	5	5	5	5	0.8	0.833333	60S ribosomal protein L13, putative
Tb427.03.5050	325	41944	10	10	8	8	1.06	5	60S ribosomal protein L4		Tb11.02.1085	271	30739	12	12	9	9	2.24	4	40S ribosomal protein S4, putative		Tb427.10.1100	200	21995	8	8	6	6	1.59	0.8	60S ribosomal protein L9, putative
Tb427.07.5000	205	29462	8	8	7	7	1.27	4	60S ribosomal protein L19, putative		Tb427.08.1330	260	31031	8	8	5	5	0.97	4	60S ribosomal protein L7a, putative		Tb427.07.5000	168	29462	8	8	7	7	1.27	0.8	60S ribosomal protein L19, putative
Tb427.07.1730	151	27810	7	7	6	6	1.13	3.5	60S ribosomal protein L7, putative		Tb427.07.5000	146	29462	7	7	6	6	1.05	3.5	60S ribosomal protein L19, putative		Tb427tmp.02.1085	768	30725	30	30	20	20	17.96	0.769231	40S ribosomal protein S4, putative
Tb09.244.2630	139	28516	5	5	5	5	0.69	2.5	40S ribosomal protein S6, putative		Tb11.46.0001	505	34891	16	16	11	11	2.68	3.2	60S acidic ribosomal protein P0, putative		Tb11.02.1085	585	30739	26	26	21	21	11.8	0.764706	40S ribosomal protein S4, putative
Tb11.50.0005	203	18219	6	6	5	5	1.65	2	ribosomal protein L21E (60S), putative		Tb427.01.3180	196	20275	8	8	7	7	2.23	2.66667	40S ribosomal protein S11, putative		Tb11.01.3675	134	16212	6	6	5	5	1.98	0.75	40S ribosomal protein S17, putative
Tb427.04.3550	147	39319	6	6	6	6	0.59	2	60S ribosomal protein L13a, putative		Tb427.10.3930	207	29618	7	7	7	7	1.04	2.33333	40S ribosomal protein S3A, putative		Tb427.04.1790	196	54687	6	6	6	6	0.4	0.75	ribosomal protein L3, putative
Tb11.02.1085	371	30739	14	14	14	14	2.95	1.75	40S ribosomal protein S4, putative		Tb427.10.1100	172	21995	6	6	6	6	1.26	2	60S ribosomal protein L9, putative		Tb427.07.1730	92	27810	5	5	5	5	0.72	0.714286	60S ribosomal protein L7, putative
Tb09.244.2730	123	34672	5	5	5	5	0.55	1.66667	60S ribosomal protein L5, putative		Tb09.160.4450	279	30724	14	14	12	12	2.95	1.4	40S ribosomal protein S3, putative		Tb427.01.3180	222	20275	9	9	7	7	2.74	0.642857	40S ribosomal protein S11, putative
Tb427.01.3180	141	20275	5	5	4	4	1.08	1.66667	40S ribosomal protein S11, putative		Tb11.01.2560	206	27820	5	5	4	4	0.72	1.25	40S ribosomal protein SA, putative		Tb09.160.4450	277	30724	12	12	8	8	2.24	0.571429	40S ribosomal protein S3, putative
Tb11.01.7960	225	28695	10	10	8	8	1.57	1.66667	60S ribosomal protein L8, putative		Tb427tmp.02.1085	301	30725	12	12	9	9	2.24	4	40S ribosomal protein S4, putative		Tb427.10.14600	209	28795	9	9	9	9	1.57	0.529412	40S ribosomal protein S2, putative
Tb11.46.0001	482	34891	11	11	7	7	1.18	1.57143	60S acidic ribosomal protein P0, putative		Tb427.08.6160	248	25049	8	8	5	5	1.31	2.66667	40S ribosomal protein S8, putative		Tb427.10.5330	162	17614	5	5	5	5	1.31	0.454545	40S ribosomal protein S18, putative
Tb11.02.2430	176	19264	5	5	4	4	1.16	1.25	60S ribosomal protein L17, putative		Tb427.10.4110	107	11773	5	5	5	5	2.42	10	60S ribosomal protein L30		Tb11.02.4170	205	21487	7	7	6	6	1.64	0.411765	40S ribosomal protein S5, putative
Tb09.160.4450	254	30724	10	10	8	8	1.67	1.11111	40S ribosomal protein S3, putative		Tb09.160.4250	339	22752	13	13	8	8	3.83	13	tryparedoxin peroxidase		Tb427.10.3940	270	29672	10	10	9	9	1.76	0.526316	40S ribosomal protein S3A, putative
Tb11.01.2560	200	27820	5	5	4	4	0.72	1	40S ribosomal protein SA, putative		Tb427.02.4710	215	50466	9	9	8	8	0.72	9	RNA-binding protein, putative		Tb927.7.2340	155	17463	5	5	4	4	1.34	1.66667	40S ribosomal protein S15, putative
Tb427.10.5330	165	17614	5	5	5	5	1.31	1	40S ribosomal protein S18, putative		Tb09.211.2150	425	62335	16	16	11	11	0.89	5.33333	polyadenylate-binding protein 2		Tb427.10.2020	831	51742	24	24	19	19	3.11	8	hexokinase
Tb927.10.1100	245	21901	8	8	7	7	1.98	1.6	60S ribosomal protein L9, putative		Tb09.160.3820	345	55540	8	8	8	8	0.55	4	nucleolar RNA binding protein, putative		Tb427.10.9080	237	70839	7	7	6	6	0.3	7	pteridine transporter, putative
Tb427tmp.02.1085	451	30725	16	16	14	14	3.8	2	40S ribosomal protein S4, putative		Tb427.10.5620	532	41558	19	19	17	17	2.73	2.71429	fructose-bisphosphate aldolase, glycosomal		Tb427.01.4310	629	184428	21	21	19	19	0.4	7	hypothetical protein, conserved
Tb427.10.560	159	20303	6	6	4	4	1.41	2	40S ribosomal proteins S11, putative		Tb09.211.2730	197	26790	5	5	4	4	0.75	2.5	glycosomal membrane protein		Tb427.05.4170	136	11135	5	5	4	4	2.66	5	histone H4, putative
Tb427.10.3940	265	29672	11	11	11	11	2.06	2.75	40S ribosomal protein S3A, putative		Tb427.07.7420	125	63862	5	5	5	5	0.27	2.5	ATP synthase alpha chain, mitochondrial precursor		Tb09.160.3820	340	55540	8	8	7	7	0.55	4	nucleolar RNA binding protein, putative
Tb427.08.6160	282	25049	7	7	6	6	1.31	1.75	40S ribosomal protein S8, putative		Tb427.03.4290	218	69096	6	6	5	5	0.3	2	PFR1		Tb427.04.4380	316	86735	11	11	9	9	0.48	3.66667	unspecified product
Tb09.160.3820	497	55540	12	12	9	9	0.83	12	nucleolar RNA binding protein, putative		Tb427.03.1380	285	55969	6	6	6	6	0.39	2	ATP synthase beta chain, mitochondrial precursor		Tb427.05.2080	269	52746	7	7	6	6	0.5	3.5	guanosine monophosphate reductase, putative
Tb427.10.8170	327	146255	12	12	11	11	0.29	12	nuclear pore complex protein (NUP155), putative		Tb11.01.3170	250	35181	8	8	8	8	0.99	2	receptor for activated C kinase 1		Tb11.22.0001	429	24736	10	10	6	6	2.35	3.33333	Flabarin, putative
Tb11.01.1350	327	49101	11	11	11	11	0.98	11	S-adenosylhomocysteine hydrolase, putative		Tb427.10.8940	374	45884	14	14	14	14	1.53	1.75	hypothetical protein, conserved		Tb427.08.2540	194	46558	6	6	6	6	0.48	3	3-ketoacyl-CoA thiolase, putative
Tb427.04.4380	315	86735	10	10	8	8	0.42	10	unspecified product		Tb427.10.2100	762	49474	27	27	18	18	3.12	1.6875	EF-1-alpha		Tb427.02.2510	495	29684	15	15	13	13	3.15	3	hypothetical protein, conserved
Tb427.10.1510	884	261156	30	29	30	29	0.41	10	NOT1		Tb427.06.4280	700	39251	20	20	11	11	1.95	1.66667	glyceraldehyde 3-phosphate dehydrogenase, glycosomal		Tb427.04.2080	553	105030	18	18	17	17	0.64	3	hypothetical protein, conserved
Tb427.10.7060	588	97366	17	17	16	16	0.71	8.5	nucleoporin interacting component (NUP93), putative		Tb427.01.2330	3227	50413	94	94	22	22	13.3	1.40299	beta tubulin		Tb427.05.440	347	84766	11	11	10	10	0.49	2.75	trans-sialidase, putative
Tb11.39.0004	277	45720	8	8	7	7	0.7	8	hypothetical protein, conserved		Tb427.01.2340	1709	50383	47	47	17	17	3.53	1.20513	alpha tubulin		Tb11.02.5450	427	71505	13	13	12	12	0.74	2.6	luminal binding protein 1 (BiP), putative
Tb11.01.7010	337	119746	8	8	7	7	0.2	8	Importin subunit beta-4, putative		Tb427.10.2890	266	47133	8	8	7	7	0.57	1	enolase		Tb427.03.1790	178	37996	5	5	5	5	0.49	2.5	pyruvate dehydrogenase E1 beta subunit, putative
Tb11.02.4440	255	56122	8	8	5	5	0.46	8	metallo-peptidase, Clan MF, Family M17		Tb427.10.4560	398	95300	13	13	13	13	0.52	0.866667	elongation factor 2		Tb427.08.6110	239	55000	5	5	4	4	0.32	2.5	hypothetical protein, conserved
Tb427.07.2680	210	77460	8	8	8	8	0.37	8	hypothetical protein, conserved		Tb09.160.1180	177	66729	5	5	5	5	0.26	0.833333	nucleolar protein		Tb11.02.4440	224	56122	7	7	7	7	0.46	2.33333	metallo-peptidase, Clan MF, Family M17
Tb427.07.210	302	64274	15	15	13	13	1.04	7.5	proline dehydrogenase		Tb427.10.3200	133	29666	5	5	4	4	0.66	0.833333	U2 splicing auxiliary factor, putative		Tb427.07.6850	578	84986	16	16	12	12	0.72	2.28571	trans-sialidase
Tb427.03.1010	281	64328	7	7	6	6	0.39	7	hypothetical protein, conserved		Tb427.06.3740	329	72000	9	9	8	8	0.4	0.692308	heat shock 70 kDa protein, mitochondrial precursor, putative		Tb427.08.4970	912	69953	31	31	23	23	2.72	2.06667	PFR2
Tb11.42.0003	265	58363	6	6	6	6	0.37	6	T-complex protein 1, beta subunit, putative		Tb427.08.8310	262	52166	8	8	6	6	0.6	0.666667	chaperone protein DNAj, putative		Tb09.160.4250	167	22752	6	6	5	5	1.2	2	tryparedoxin peroxidase
Tb11.02.0210	166	51028	6	6	5	5	0.43	6	hypothetical protein, conserved		Tb427.10.10890	207	81183	7	7	7	7	0.3	0.583333	heat shock protein, putative		Tb427.10.2560	166	33534	6	6	5	5	0.72	2	mitochondrial malate dehydrogenase
Tb09.211.2700	226	50926	6	6	5	5	0.35	6	hypothetical protein, conserved		Tb427.10.6400	415	59751	13	13	13	13	0.94	0.565217	chaperonin HSP60, mitochondrial precursor		Tb427.03.1380	696	55969	22	22	15	15	1.98	1.83333	ATP synthase beta chain, mitochondrial precursor
Tb427.10.5840	203	22021	6	6	4	4	0.97	6	translation elongation factor 1-beta, putative		Tb427tmp.01.3110	635	76459	19	19	14	14	0.98	0.730769	heat shock protein 70		Tb427.08.8310	789	52166	20	20	15	15	1.86	1.81818	chaperone protein DNAj, putative
Tb427.02.4710	140	50466	6	6	5	5	0.44	6	RNA-binding protein, putative		Tb927.8.3530	547	38408	16	16	8	8	1.58	2	glycerol-3-phosphate dehydrogenase [NAD+], glycosomal		Tb427.05.1060	346	54772	9	9	9	9	0.65	1.8	metallo-peptidase, Clan ME, Family M16
Tb427.10.12840	155	33395	6	6	6	6	0.72	6	mitochondrial 2-oxoglutarate/malate carrier protein, putative		Tb09.211.0930	392	63445	14	14	13	13	0.87	4.66667	polyadenylate-binding protein 1		Tb11.01.8470	234	51085	7	7	7	7	0.52	1.75	dihydrolipoyl dehydrogenase
Tb427.02.5130	208	44113	6	6	6	6	0.51	6	hypothetical protein, conserved		Tb427.05.2080	456	52746	12	12	11	11	0.89	24	guanosine monophosphate reductase, putative		Tb11.01.4621	201	16828	5	5	3	3	0.69	1.66667	calmodulin
Tb427tmp.01.3370	170	24210	6	6	5	5	1.1	6	glycosomal membrane protein, putative		Tb927.10.14550	315	71892	8	8	8	8	0.41	16	ATP-dependent RNA helicase HEL67		Tb427.06.2640	145	58547	5	5	5	5	0.3	1.66667	importin alpha subunit, putative
Tb09.160.4310	380	112898	12	12	11	11	0.39	6	glutamate dehydrogenase		Tb927.7.3700	223	33859	7	7	6	6	0.71	14	hypothetical protein, conserved		Tb427.10.12260	160	51971	5	5	4	4	0.34	1.66667	cytosolic nonspecific dipeptidase, putative
Tb427.05.440	301	84766	12	12	11	11	0.54	6	trans-sialidase, putative		Tb427.08.3750	280	54737	7	7	6	6	0.48	14	nucleolar protein, putative		Tb427.07.3550	730	138532	26	26	19	19	0.7	1.625	hypothetical protein, conserved
Tb427.05.1060	451	54772	12	12	11	11	0.95	6	metallo-peptidase, Clan ME, Family M16		Tb927.10.12500	178	101075	6	6	6	6	0.2	3	P-type H+-ATPase, putative		Tb427.04.3950	590	95888	23	23	17	17	1.02	1.53333	cysteine peptidase, Clan CA, family C2, putative
Tb427.05.2080	431	52746	12	12	10	10	0.89	6	guanosine monophosphate reductase, putative		Tb09.211.3550	225	57071	6	6	6	6	0.38	0.666667	glycerol kinase, glycosomal		Tb11.01.1350	248	49101	9	9	8	8	0.75	1.5	S-adenosylhomocysteine hydrolase, putative
Tb427.03.4290	814	69096	30	30	24	24	2.46	6	PFR1		Tb427tmp.02.1480	223	57323	6	6	6	6	0.38	6	metallo-peptidase, Clan ME, Family M16		Tb927.10.12500	573	101075	20	20	20	20	0.84	1.42857	P-type H+-ATPase, putative
Tb09.211.2150	526	62335	17	17	14	14	1.19	5.66667	polyadenylate-binding protein 2		Tb11.01.6600	151	79242	5	5	5	5	0.21	10	pumilio/PUF RNA binding protein 7, putative		Tb927.10.15410	271	33917	7	7	6	6	0.86	1.4	glycosomal malate dehydrogenase
Tb09.160.4250	313	22752	11	11	7	7	3.24	5.5	tryparedoxin peroxidase		Tb427tmp.01.5570	140	28774	5	5	5	5	0.69	2.5	RNA-binding protein		Tb09.160.3270	197	45447	7	7	6	6	0.6	1.4	Eukaryotic initiation factor 4A-1
Tb11.01.1290	177	30462	5	5	5	5	0.64	5	14-3-3 protein 1		Tb427.03.1790	147	37996	5	5	4	4	0.38	10	pyruvate dehydrogenase E1 beta subunit, putative		Tb11.01.3550	211	41516	7	7	6	6	0.67	1.4	2-oxoglutarate dehydrogenase E2 component, putative
Tb427.08.1870	152	68339	5	5	5	5	0.25	5	Golgi/lysosome glycoprotein 1		Tb427.10.2240	120	66664	5	5	5	5	0.26	10	hypothetical protein, conserved		Tb427tmp.01.3370	237	24210	7	7	6	6	1.38	1.4	glycosomal membrane protein, putative
Tb427.07.4180	200	34217	5	5	5	5	0.56	5	fatty acid elongase, putative		Tb427.02.2510	177	29684	5	5	4	4	0.5	10	hypothetical protein, conserved		Tb09.211.3550	1119	57071	36	36	24	24	5.17	1.38462	glycerol kinase, glycosomal
Tb427.01.4100	190	40636	5	5	4	4	0.45	5	cytochrome oxidase subunit IV													Tb427.08.3150	269	61386	8	8	7	7	0.49	1.33333	T-complex protein 1, gamma subunit, putative
Tb11.01.3290	284	69583	10	10	10	10	0.55	5	Mitochondrial import receptor subunit ATOM69													Tb427.03.1120	271	24732	8	8	6	6	1.63	1.33333	GTP-binding nuclear protein rtb2, putative
Tb427.05.3400	392	111367	10	10	10	10	0.32	5	calcium pump													Tb11.02.4150	612	101300	17	17	14	14	0.67	1.30769	pyruvate phosphate dikinase
Tb427.10.3990	375	46781	13	13	11	11	1.33	4.33333	DHH1													Tb427.10.3210	303	62634	9	9	9	9	0.55	1.28571	delta-1-pyrroline-5-carboxylate dehydrogenase, putative
Tb11.02.5660	239	46550	8	8	7	7	0.69	4	Mitochondrial import receptor subunit ATOM46													Tb427.10.10280	434	267141	18	18	10	10	0.22	1.28571	microtubule-associated protein, putative
Tb427.05.3810	242	50362	8	8	7	7	0.62	4	OMPDCase-OPRTase, putative													Tb11.01.2530	164	70582	5	5	5	5	0.24	1.25	kinesin-D
Tb427.02.2510	410	29684	12	12	10	10	2.39	4	hypothetical protein, conserved													Tb427.05.1210	149	34095	5	5	5	5	0.56	1.25	short-chain dehydrogenase, putative
Tb427.07.7420	382	63862	12	12	10	10	0.78	4	ATP synthase alpha chain, mitochondrial precursor													Tb427.10.14820	279	34338	11	11	9	9	1.64	1.22222	ADP/ATP translocase 1, putative
Tb427.10.8940	789	45884	26	26	21	21	4.25	3.71429	hypothetical protein, conserved													Tb427.10.4430	206	64666	6	6	6	6	0.33	1.2	pumillo RNA binding protein PUF1
Tb09.211.1240	395	38499	11	11	10	10	1.2	3.66667	Mitochondrial import receptor subunit ATOM40													Tb427.08.1870	200	68339	6	6	6	6	0.31	1.2	Golgi/lysosome glycoprotein 1
Tb427.10.7410	885	45534	28	28	18	18	4.68	3.5	succinyl-CoA ligase [GDP-forming] beta-chain, putative													Tb427.03.4290	946	69096	31	31	26	26	2.78	1.19231	PFR1
Tb11.02.5450	542	71505	17	17	16	16	1.07	3.4	luminal binding protein 1 (BiP), putative													Tb927.7.3440	367	27261	9	9	8	8	1.69	1.125	I/6 autoantigen
Tb11.01.2880	355	151649	10	10	8	8	0.2	3.33333	Nucleoporin NUP149													Tb427.07.710	332	70511	9	9	8	8	0.48	1.125	heat shock 70 kDa protein, putative
Tb11.01.3550	269	41516	10	10	9	9	1.08	3.33333	2-oxoglutarate dehydrogenase E2 component, putative													Tb09.160.1160	790	86488	29	29	25	25	1.7	1.11538	nucleolar protein
Tb427.08.6110	743	55000	20	20	15	15	2.04	3.33333	hypothetical protein, conserved													Tb427.07.7420	262	63862	10	10	9	9	0.61	1.11111	ATP synthase alpha chain, mitochondrial precursor
Tb427.03.1380	782	55969	23	22	16	15	2.14	3.28571	ATP synthase beta chain, mitochondrial precursor													Tb427.06.3740	916	72000	28	28	24	24	2.15	1.03704	heat shock 70 kDa protein, mitochondrial precursor, putative
Tb427.10.11760	483	93860	13	13	10	10	0.53	3.25	pumilio/PUF RNA binding protein 6													Tb11.02.5660	158	46550	5	5	5	5	0.39	1	Mitochondrial import receptor subunit ATOM46
Tb11.02.4150	1208	101300	39	39	28	28	2.16	3.25	pyruvate phosphate dikinase													Tb11.01.5860	171	60199	6	6	5	5	0.36	1	T-complex protein 1, epsilon subunit, putative
Tb427.08.3150	489	61386	16	16	14	14	1.22	3.2	T-complex protein 1, gamma subunit, putative													Tb11.01.4660	121	46730	6	6	5	5	0.48	1	elongation factor 1 gamma, putative
Tb427.07.5970	186	66163	6	6	6	6	0.32	3	hypothetical protein, conserved													Tb427.06.2790	280	37333	6	6	5	5	0.63	1	L-threonine 3-dehydrogenase, putative
Tb427.10.10460	211	12562	6	6	4	4	2.18	3	histone H2B, putative													Tb11.03.0580	192	19604	7	7	4	4	1.88	1	RNA-binding protein, UBP2
Tb427.06.2790	312	37333	9	9	9	9	1.08	3	L-threonine 3-dehydrogenase, putative													Tb11.01.5100	166	68934	7	7	7	7	0.36	1	par1
Tb11.01.0620	377	41123	12	12	11	11	1.43	3	tRNA threonylcarbamoyl adenosine modification protein, Sua5/YciO/YrdC/YwlC family, putative													Tb427tmp.02.0750	389	59877	14	14	10	10	0.94	1	T-complex protein 1, zeta subunit, putative
Tb11.01.8470	408	51085	12	12	11	11	1.05	3	dihydrolipoyl dehydrogenase													Tb427.05.1100	629	72247	18	18	12	12	0.97	1	peroxisome targeting signal 1 receptor
Tb427.04.2080	397	105030	12	12	11	11	0.38	3	hypothetical protein, conserved													Tb427.10.2100	817	49474	32	32	17	17	4.95	0.969697	EF-1-alpha
Tb427.10.7680	498	60789	12	12	9	9	0.83	3	GTPase activating protein, putative													Tb427.10.15760	323	36729	9	9	7	7	1.1	0.9	hypothetical protein, conserved
Tb927.10.12500	697	101075	24	24	22	22	1.01	3	P-type H+-ATPase, putative													Tb427.10.2890	437	47133	13	13	10	10	1.17	0.866667	enolase
Tb427.10.14550	475	71774	14	14	11	11	0.82	2.8	ATP-dependent DEAD/H RNA helicase, putative													Tb11.02.3210	188	26973	5	5	5	5	0.75	0.833333	triosephosphate isomerase
Tb427.03.2230	260	31844	8	8	6	6	1.13	2.66667	succinyl-CoA synthetase alpha subunit, putative													Tb427.01.2330	2591	50413	78	78	22	22	28.54	0.804124	beta tubulin
Tb427.05.1210	200	34095	8	8	7	7	1.03	2.66667	short-chain dehydrogenase, putative													Tb427.01.2340	2286	50383	68	67	24	23	19.55	0.790698	alpha tubulin
Tb427.10.5620	916	41558	33	33	24	24	8.65	2.53846	fructose-bisphosphate aldolase, glycosomal													Tb427.10.14550	393	71774	11	11	9	9	0.6	0.785714	ATP-dependent DEAD/H RNA helicase, putative
Tb427.08.1990	143	25786	5	5	5	5	0.79	2.5	peroxidoxin													Tb427.06.4280	515	39251	15	15	11	11	1.95	0.75	glyceraldehyde 3-phosphate dehydrogenase, glycosomal
Tb427.08.7530	225	40007	5	5	3	3	0.46	2.5	3,2-trans-enoyl-CoA isomerase, mitochondrial precursor, putative													Tb427.10.8940	466	45884	14	14	13	13	1.37	0.736842	hypothetical protein, conserved
Tb427.10.3210	455	62634	17	17	14	14	1.29	2.42857	delta-1-pyrroline-5-carboxylate dehydrogenase, putative													Tb11.01.8510	282	54875	8	8	8	8	0.56	0.727273	T-complex protein 1, alpha subunit, putative
Tb427.07.710	363	70511	12	12	9	9	0.61	2.4	heat shock 70 kDa protein, putative													Tb427.10.6400	1176	59751	36	36	25	25	4.99	0.72	chaperonin HSP60, mitochondrial precursor
Tb427.10.2890	535	47133	19	19	15	15	2.19	2.375	enolase													Tb11.42.0003	292	58363	7	7	7	7	0.44	0.7	T-complex protein 1, beta subunit, putative
Tb11.02.0290	237	53576	7	7	7	7	0.49	2.33333	Succinyl-CoA:3-ketoacid coenzyme A transferase, mitochondrial													Tb927.10.1060	328	59009	11	11	11	11	0.77	0.6875	T-complex protein 1, delta subunit, putative
Tb427.06.4090	183	58961	7	7	6	6	0.44	2.33333	chaperonin HSP60, mitochondrial precursor, putative													Tb427.03.3610	332	40336	13	13	9	9	1.66	0.684211	peroxin 7
Tb11.01.5860	230	60199	9	9	7	7	0.5	2.25	T-complex protein 1, epsilon subunit, putative													Tb09.211.2730	301	26790	8	8	6	6	1.46	0.666667	glycosomal membrane protein
Tb427.08.2540	228	46558	9	9	8	8	0.69	2.25	3-ketoacyl-CoA thiolase, putative													Tb09.211.0330	250	36142	10	10	9	9	1.12	0.666667	chaperone protein DnaJ, putative
Tb09.160.3270	362	45447	11	11	10	10	1.09	2.2	Eukaryotic initiation factor 4A-1													Tb427.10.10890	427	81183	13	13	12	12	0.63	0.65	heat shock protein, putative
Tb427.10.10890	468	81183	13	13	11	11	0.63	2.16667	heat shock protein, putative													Tb427.10.5620	730	41558	26	26	19	19	4.38	0.65	fructose-bisphosphate aldolase, glycosomal
Tb09.211.3680	208	49132	6	6	6	6	0.45	2	chaperone protein DnaJ, putative													Tb427.10.4560	1027	95300	29	29	26	26	1.54	0.644444	elongation factor 2
Tb09.211.2730	344	26790	8	8	6	6	1.19	2	glycosomal membrane protein													Tb09.211.2150	211	62335	7	7	7	7	0.41	0.636364	polyadenylate-binding protein 2
Tb427.04.3950	816	95888	30	30	21	21	1.45	2	cysteine peptidase, Clan CA, family C2, putative													Tb427.06.4440	232	37923	6	6	4	4	0.49	0.6	hypothetical protein, conserved
Tb427.10.4560	1167	95300	36	36	30	30	2.19	2	elongation factor 2													Tb09.211.2570	144	62231	7	7	7	7	0.41	0.583333	t- complex protein 1 (eta subunit), putative
Tb427.07.3550	763	138532	25	25	22	22	0.74	1.92308	hypothetical protein, conserved													Tb427.10.8190	158	58515	5	5	4	4	0.3	0.5	CCT-theta, putative
Tb927.10.15410	470	33917	15	15	11	11	2.48	1.875	glycosomal malate dehydrogenase													Tb11.02.4300	138	48868	5	5	4	4	0.37	0.454545	hypothetical protein, conserved
Tb11.01.3170	334	35181	11	11	10	10	1.57	1.83333	receptor for activated C kinase 1													Tb427tmp.160.1160	783	86449	30	30	27	27	1.9	1.15385	nucleolar protein
Tb427.10.14820	378	34338	14	14	10	10	2.44	1.75	ADP/ATP translocase 1, putative													Tb427tmp.01.3110	882	76459	29	29	18	18	2.2	0.630435	heat shock protein 70
Tb427.03.1120	461	24732	12	12	7	7	2.79	1.71429	GTP-binding nuclear protein rtb2, putative													Tb427.10.2010	875	51888	26	26	19	19	3.61	8.66667	hexokinase
Tb09.160.1160	1008	86488	36	36	24	24	2.11	1.71429	nucleolar protein													Tb927.10.12510	458	101597	16	16	16	16	0.62	1.14286	P-type H+-ATPase, putative
Tb427tmp.160.1160	1012	86449	36	36	25	25	2.22	1.71429	nucleolar protein													Tb427.04.5340	377	95398	16	16	14	14	0.67	32	hypothetical protein, conserved
Tb427.06.3740	910	72000	30	30	25	25	2.58	1.66667	heat shock 70 kDa protein, mitochondrial precursor, putative													Tb427tmp.01.1630	566	45586	15	15	10	10	1.54	30	hypothetical protein, conserved
Tb09.211.2570	864	62231	28	28	21	21	2.95	1.64706	t- complex protein 1 (eta subunit), putative													Tb427.10.12850	575	41799	15	15	12	12	1.76	30	hypothetical protein, conserved
Tb927.10.1060	712	59009	24	24	18	18	2.46	1.6	T-complex protein 1, delta subunit, putative													Tb427.03.1560	493	42571	14	14	11	11	1.71	28	hypothetical protein, conserved
Tb11.01.4660	146	46730	6	6	5	5	0.48	1.5	elongation factor 1 gamma, putative													Tb09.160.4310	412	112898	11	11	9	9	0.35	1.83333	glutamate dehydrogenase
Tb11.02.4300	174	48868	9	9	7	7	0.75	1.5	hypothetical protein, conserved													Tb427.08.6980	341	95585	11	11	10	10	0.42	22	hypothetical protein, conserved
Tb427.10.6400	873	59751	27	27	21	21	2.98	1.5	chaperonin HSP60, mitochondrial precursor													Tb427tmp.v1.0130	305	38434	10	10	10	10	1.2	20	hypothetical protein, conserved
Tb427.10.15760	317	36729	10	10	8	8	1.28	1.42857	hypothetical protein, conserved													Tb11.01.8770	288	111078	9	9	8	8	0.28	18	AIR9-like protein
Tb427.10.2100	1895	49474	77	77	31	31	34.46	1.42593	EF-1-alpha													Tb427tmp.02.1480	369	57323	9	9	8	8	0.53	1.8	metallo-peptidase, Clan ME, Family M16
Tb427.01.2330	5340	50413	171	171	26	26	169.52	1.41322	beta tubulin													Tb427tmp.02.3250	311	93982	9	9	9	9	0.34	18	DNA polymerase theta, putative
Tb427tmp.01.3110	1287	76459	38	38	26	26	3.23	1.40741	heat shock protein 70													Tb427tmp.47.0004	266	114297	9	9	8	8	0.27	18	2-oxoglutarate dehydrogenase E1 component, putative
Tb427.06.4440	289	37923	7	7	6	6	0.75	1.4	hypothetical protein, conserved													Tb927.8.3530	240	38408	8	8	8	8	0.88	1	glycerol-3-phosphate dehydrogenase [NAD+], glycosomal
Tb427.10.3200	263	29666	8	8	6	6	1.04	1.33333	U2 splicing auxiliary factor, putative													Tb11.01.1740	314	113793	8	8	8	8	0.24	16	2-oxoglutarate dehydrogenase E1 component, putative
Tb427.03.3180	430	98089	8	8	7	7	0.28	1.33333	Nucleoporin													Tb427.07.3440	286	28351	8	8	7	7	1.34	1	I/6 autoantigen
Tb427.01.2340	4781	50383	135	135	24	24	36.62	1.32353	alpha tubulin													Tb927.7.5940	220	68077	6	6	5	5	0.31	1.5	Protein Associated with Differentiation
Tb11.01.8510	888	54875	26	26	19	19	3.02	1.3	T-complex protein 1, alpha subunit, putative													Tb09.160.4560	158	44973	6	6	6	6	0.5	1.5	arginine kinase
Tb09.211.0620	259	42154	5	5	5	5	0.43	1.25	actin A													Tb427.10.2520	212	82585	6	6	6	6	0.25	12	hypothetical protein, conserved
Tb427.10.13720	132	41035	5	5	4	4	0.45	1.25	RNA-binding protein, putative													Tb427.05.4020	212	29523	6	6	6	6	0.84	12	hypothetical protein
Tb427.03.3610	136	40336	5	5	4	4	0.35	1.25	peroxin 7													Tb427.07.5930	174	67119	5	5	5	5	0.26	1.25	Protein Associated with Differentiation
Tb427.06.4280	1169	39251	35	34	19	18	8.38	1.12903	glyceraldehyde 3-phosphate dehydrogenase, glycosomal													Tb427.04.1300	131	42462	5	5	5	5	0.43	0.625	hypothetical protein, conserved
Tb927.7.3440	368	27261	9	9	7	7	1.69	1	I/6 autoantigen
Tb11.02.1480	269	57287	5	5	5	5	0.31	0.833333	metallo-peptidase, Clan ME, Family M16
Tb427.03.3270	230	53997	10	10	9	9	0.76	0.833333	ATP-dependent phosphofructokinase
Tb09.211.0330	557	36142	19	19	14	14	2.81	0.703704	chaperone protein DnaJ, putative
Tb927.8.3530	646	38408	19	19	13	13	3.14	1.72727	glycerol-3-phosphate dehydrogenase [NAD+], glycosomal
Tb927.3.1790	253	37998	8	8	8	8	0.89	8	pyruvate dehydrogenase E1 beta subunit, putative
Tb927.2.4210	543	58927	19	19	16	16	1.68	6.33333	Phosphoenolpyruvate carboxykinase [ATP], glycosomal
Tb927.10.7060	598	97306	17	17	16	16	0.71	8.5	Nucleoporin NUP96
Tb927.10.2560	281	33567	9	9	7	7	1.25	2.25	mitochondrial malate dehydrogenase
Tb427tmp.160.4560	217	44955	7	7	7	7	0.61	3.5	arginine kinase
Tb427tmp.160.2840	217	78556	7	7	6	6	0.26	14	fatty acyl CoA synthetase 4
Tb427tmp.160.2810	217	78631	7	7	6	6	0.26	14	fatty acyl CoA synthetase 3
Tb427.10.2020	387	51742	11	11	11	11	0.91	22	hexokinase
Tb427.10.2010	412	51888	12	12	12	12	1.03	24	hexokinase
Tb427.08.4970	720	69953	25	25	20	20	1.86	5	PFR2
Tb427.07.3440	294	28351	8	8	6	6	1.34	0.888889	I/6 autoantigen
Tb427.07.2700	141	32064	5	5	5	5	0.6	10	NADH-cytochrome b5 reductase, putative
Tb427.04.1300	198	42462	8	8	8	8	0.77	2	hypothetical protein, conserved
Tb427.01.2430	98	14855	5	5	4	4	1.2	10	histone H3, putative
Tb11.02.0750	411	59884	17	17	14	14	1.38	1.88889	T-complex protein 1, zeta subunit, putative
Tb11.01.8770	623	111078	19	19	16	16	0.65	38	AIR9-like protein
Tb09.211.3550	1296	57071	39	39	24	24	6.64	3	glycerol kinase, glycosomal
Tb927.8.1550	172	88466	6	6	6	6	0.23	12	paraflagellar rod component, putative
Tb927.5.3800	480	206416	15	15	15	15	0.25	30	glutamine hydrolysing (not ammonia-dependent) carbomoyl phosphate synthase, putative
Tb927.10.12510	500	101597	17	17	17	17	0.67	2.125	P-type H+-ATPase, putative
Tb427tmp.211.1750	258	34739	7	7	6	6	0.84	7	mitochondrial carrier protein, putative
Tb427tmp.01.5570	274	28774	11	11	11	11	2.16	22	RNA-binding protein
Tb427tmp.01.2880	364	151715	10	10	8	8	0.2	20	Nucleoporin
Tb427tmp.01.1740	429	113799	15	15	15	15	0.5	30	2-oxoglutarate dehydrogenase E1 component, putative
Tb427.10.8190	268	58515	10	10	9	9	0.69	20	CCT-theta, putative
Tb427.10.2240	291	66664	9	9	8	8	0.44	18	hypothetical protein, conserved
Tb427.10.180	218	34533	6	6	6	6	0.69	12	ATP synthase F1 subunit gamma protein, putative
Tb427.10.14140	208	55244	5	5	5	5	0.32	10	pyruvate kinase 1
Tb427.10.12700	186	42997	6	6	5	5	0.42	12	pyruvate dehydrogenase E1 alpha subunit, putative
Tb427.08.6060	217	44049	8	8	8	8	0.74	16	2-amino-3-ketobutyrate coenzyme A ligase, putative
Tb427.08.3750	233	54737	7	7	7	7	0.48	14	nucleolar protein, putative
Tb427.08.3060	117	71866	5	5	5	5	0.24	10	cytosolic leucyl aminopeptidase, putative
Tb427.08.2630	109	85494	5	5	5	5	0.2	10	kinesin, putative
Tb427.08.1960	184	48979	5	5	5	5	0.36	10	hypothetical protein, conserved
Tb427.08.1740	284	62633	8	8	8	8	0.48	16	hypothetical protein, conserved
Tb427.07.6850	122	84986	5	5	5	5	0.2	2.5	trans-sialidase
Tb427.07.5940	270	68100	10	10	9	9	0.57	20	Protein Associated with Differentiation
Tb427.06.5070	90	52218	5	5	5	5	0.34	10	hypothetical protein, conserved
Tb427.06.2640	157	58547	6	6	5	5	0.3	12	importin alpha subunit, putative
Tb427.05.4420	145	69298	7	7	7	7	0.36	14	nucleolar RNA helicase Gu, putative
Tb427.04.3890	181	123493	8	8	8	8	0.22	16	ATP-dependent RNA helicase, putative
Tb427.02.4130	189	90175	9	9	8	8	0.31	18	enoyl-CoA hydratase/Enoyl-CoA isomerase/3-hydroxyacyl-CoA dehydrogenase, putative
Tb427.02.3030	240	90951	8	8	8	8	0.31	16	ATP-dependent Clp protease subunit, heat shock protein 78 (HSP78), putative
Tb11.22.0001	268	24736	6	6	5	5	0.83	12	Flabarin, putative
Tb11.03.0530	233	31330	6	6	5	5	0.62	12	hypothetical protein SCD6.10
Tb11.02.5280	201	67747	5	5	5	5	0.25	10	glycerol-3-phosphate dehydrogenase (FAD-dependent), mitochondrial
Tb11.02.4080	149	54907	6	6	6	6	0.4	12	Lanosterol 14-alpha demethylase
Tb11.02.0250	228	84832	6	6	6	6	0.24	12	heat shock protein 84, putative
Tb11.01.5100	249	68934	8	8	8	8	0.43	16	par1
Tb09.244.2570	333	115271	8	8	6	6	0.21	16	calcium motive p-type ATPase, putative
Tb09.211.0930	171	63445	5	5	5	5	0.27	1.66667	polyadenylate-binding protein 1
Bloodstream forms - Tween NaCl (min 5 matches; min 0.2 emPAI)
Accession	Score	Mass	Num. of matches	Num. of significant matches	Num. of sequences	Num. of significant sequences	emPAI	Enrichment	Description
Tb427tmp.01.8690	1508	102816	70	69	32	32	2.95	138	VSG exclusion protein 1
Tb427tmp.01.4960	3379	225813	144	144	69	69	2.56	288	ATP-dependent helicase, putative
Tb427.10.7050	743	61091	32	32	19	19	2.49	64	chromatin assembly factor 1 subunit B, putative
Tb11.02.2610	597	52216	28	28	14	14	2.03	56	predicted WD40 repeat protein
	419	28203	16	16	7	7	1.35	32	Green fluorescent protein (GFP-Cter-HisTag)
Tb427.08.3980	499	78664	19	19	10	10	0.66	38	hypothetical protein, conserved
Tb427.10.5360	151	19331	6	6	4	4	1.16	0.857143	40S ribosomal protein S10, putative
Tb427.10.560	215	20303	10	10	4	4	1.41	1.25	40S ribosomal protein S11, putative
Tb427.01.3180	183	20275	9	9	4	4	1.08	1.125	40S ribosomal protein S11, putative
Tb427.02.5910	110	17422	5	5	5	5	1.34	10	40S ribosomal protein S13, putative
Tb11.02.4000	142	14864	7	7	5	5	1.68	1.16667	40S ribosomal protein S15A, putative
Tb427.07.1040	135	17101	5	5	5	5	1.37	0.833333	40S ribosomal protein S16, putative
Tb11.01.3675	125	16212	5	5	4	4	1.07	1.25	40S ribosomal protein S17, putative
Tb427.10.5330	737	17614	24	24	10	10	6.47	2.66667	40S ribosomal protein S18, putative
Tb427.10.14600	280	28795	16	16	11	11	2.51	1.45455	40S ribosomal protein S2, putative
Tb11.01.1475	155	9966	6	6	3	3	3.18	3	40S ribosomal protein S27, putative
Tb427tmp.160.4450	535	30703	22	22	11	11	2.24	1.29412	40S ribosomal protein S3, putative
Tb427.10.3930	464	29618	17	17	9	9	1.76	0.894737	40S ribosomal protein S3A, putative
Tb11.02.1085	746	30739	41	41	18	18	8.54	2.27778	40S ribosomal protein S4, putative
Tb427tmp.02.1085	720	30725	40	40	17	17	7.65	2.22222	40S ribosomal protein S4, putative
Tb11.02.4170	350	21487	17	17	9	9	4.27	1.7	40S ribosomal protein S5, putative
Tb427tmp.244.2630	253	28462	11	11	6	6	1.1	1	40S ribosomal protein S6, putative
Tb427.10.190	185	28490	8	8	5	5	0.69	0.727273	40S ribosomal protein S6, putative
Tb427.08.6160	281	25049	10	10	6	6	1.31	1	40S ribosomal protein S8, putative
Tb927.10.5610	150	22209	8	8	5	5	0.96	1	40S ribosomal protein S9, putative
Tb11.01.2560	258	27820	10	10	8	8	1.64	0.588235	40S ribosomal protein SA, putative
Tb11.46.0001	530	34891	18	18	8	8	1.18	1.28571	60S acidic ribosomal protein P0, putative
Tb427.06.5120	90	10495	5	5	3	3	1.26	1.25	60S acidic ribosomal protein P2, putative
Tb09.160.4200	243	11140	10	10	3	3	1.18	2.5	60S acidic ribosomal protein, putative
Tb11.01.1470	402	25037	12	12	7	7	1.31	1.33333	60S ribosomal protein L10a, putative
Tb09.160.5580	174	22583	10	10	5	5	1.22	1.66667	60S ribosomal protein L11, putative
Tb427.03.3310	184	25526	5	5	2	2	0.26	2.5	60S ribosomal protein L13, putative
Tb427.04.3550	186	39319	10	10	6	6	0.59	2.5	60S ribosomal protein L13a, putative
Tb11.01.3020	355	21627	14	14	3	3	0.99	4.66667	60S ribosomal protein L14, putative
Tb11.02.2430	185	19264	8	8	4	4	1.52	1.33333	60S ribosomal protein L17, putative
Tb427tmp.01.5720	157	21193	6	6	5	5	1.02	0.75	60S ribosomal protein L18a, putative
Tb427.07.5000	217	29462	9	9	5	5	0.85	1.8	60S ribosomal protein L19, putative
Tb09.211.2630	115	15067	6	6	6	6	2.21	3	60S ribosomal protein L23, putative
Tb427.07.5170	252	18159	8	8	5	5	1.65	1.33333	60S ribosomal protein L25
Tb11.02.4050	116	16964	7	7	5	5	1.38	1	60S ribosomal protein L28, putative
Tb427.10.4110	180	11773	6	6	4	4	2.42	0.666667	60S ribosomal protein L30
Tb09.244.2590	98	15400	5	5	4	4	1.14	10	60S ribosomal protein L32
Tb427.03.5050	287	41944	13	13	10	10	1.22	1.625	60S ribosomal protein L4
Tb09.244.2730	350	34672	14	14	7	7	1.19	2	60S ribosomal protein L5, putative
Tb427.10.11390	226	21229	9	9	6	6	2.08	1.8	60S ribosomal protein L6, putative
Tb427.07.1730	328	27810	21	21	12	12	3.53	1.75	60S ribosomal protein L7, putative
Tb427.08.1330	296	31031	13	13	8	8	2.2	1.85714	60S ribosomal protein L7a, putative
Tb11.01.7960	235	28695	11	11	5	5	1.08	1.57143	60S ribosomal protein L8, putative
Tb927.10.1100	519	21901	15	15	9	9	3.49	1.15385	60S ribosomal protein L9, putative
Tb09.211.3270	98	21736	5	5	4	4	0.73	1.25	60S ribosomal subunit protein L31, putative
Tb11.50.0005	402	18219	17	17	7	7	4.09	1.88889	ribosomal protein L21E (60S), putative
Tb427.04.1790	436	54687	19	19	9	9	0.95	3.8	ribosomal protein L3, putative
Tb09.244.2725	187	12506	8	8	3	3	1.52	2.66667	ribosomal protein L36, putative
Tb427.06.4980	198	15674	8	8	5	5	1.56	1.6	ribosomal protein S11, putative
Tb427.04.1860	161	19176	8	8	5	5	1.53	0.888889	ribosomal protein S19, putative
Tb09.160.2550	213	23883	9	9	7	7	1.73	1	ribosomal protein S7, putative
Tb09.211.1800	170	53601	7	7	3	3	0.26	14	hypothetical protein, conserved
Tb927.2.2670	128	11246	5	5	4	4	2.62	10	histone H4 variant
Tb427tmp.01.4660	231	46700	10	10	7	7	0.58	10	elongation factor 1 gamma, putative
Tb427tmp.01.5570	382	28774	17	17	11	11	2.9	8.5	nuclear RNA binding domain 2
Tb427.10.11300	153	14433	8	8	5	5	2.38	8	paraflagellar rod component, putative
Tb427.10.10010	122	25784	6	6	4	4	0.79	6	mRNA turnover protein 4 homolog, putative
Tb927.2.2770	116	13665	5	5	3	3	0.9	5	hypothetical protein, conserved
Tb09.211.4511	235	11069	9	9	6	6	6.97	4.5	kinetoplastid membrane protein 11-3
Tb427.05.2950	152	89198	7	7	6	6	0.23	3.5	Component of motile flagella 3
Tb11.02.2060	128	67377	7	7	7	7	0.37	3.5	Flagellar radial spoke protein 4/6
Tb11.02.2530	172	31088	7	7	5	5	0.62	3.5	hypothetical protein, conserved
Tb427.04.4860	136	51596	6	6	3	3	0.27	3	amino acid transporter 10, putative
Tb09.211.1550	135	56847	6	6	5	5	0.31	3	chaperone protein DnaJ, putative
Tb09.211.2700	146	50926	6	6	3	3	0.2	3	hypothetical protein, conserved
Tb11.01.3960	330	67399	16	16	9	9	0.5	2.66667	flagellar pocket cytoskeletal protein bilbo1
Tb427.08.810	201	37880	8	8	5	5	0.49	2.66667	hypothetical protein, conserved
Tb427.01.2670	569	56662	23	23	11	11	0.91	2.55556	paralyzed flagella 16
Tb427.03.2960	101	36509	5	5	5	5	0.51	2.5	inosine-adenosine-guanosine-nucleosidehydrolase
Tb11.01.8090	78	36643	5	5	4	4	0.39	2.5	kinetoplast-associated protein 3, putative
Tb927.5.4480	183	68443	10	10	10	10	0.56	2.5	paraflagellar rod component par4, putative
Tb427.10.8930	91	81157	5	5	4	4	0.21	2.5	paraflagellar rod component, putative
Tb427.05.3220	88	23862	5	5	3	3	0.46	2.5	signal peptidase type I, putative
Tb09.160.2810	236	78603	15	14	13	13	0.73	2.33333	fatty acyl CoA synthetase 3
Tb11.03.0530	123	31330	7	7	5	5	0.62	2.33333	hypothetical protein SCD6.10
Tb09.211.0930	120	63445	7	7	6	6	0.33	2.33333	polyadenylate-binding protein 1
Tb427.10.10460	390	12562	16	16	6	6	4.06	2.28571	histone H2B, putative
Tb427.08.4580	199	58220	9	9	7	7	0.44	2.25	Basal body protein
Tb927.2.2160	279	38221	9	9	7	7	0.74	2.25	paraflagellar rod component, putative
Tb427.04.590	172	88427	9	9	8	8	0.32	2.25	PQQ-like domain/Protein of unknown function (DUF1620), putative
Tb427.06.4320	222	44510	9	9	8	8	0.73	2.25	Protein of unknown function (DUF2817), putative
Tb11.03.0250	207	18933	11	11	5	5	1.55	2.2	cyclophilin a
Tb09.211.0680	222	49045	11	11	9	9	0.75	2.2	metallo- peptidase, Clan M- Family M48
Tb427.07.2820	214	14245	13	13	7	7	6.84	2.16667	histone H2A, putative
Tb11.47.0006	444	87200	21	21	16	16	0.76	2.1	Component of motile flagella 2
Tb427.10.14630	122	25210	6	6	3	3	0.43	2	fibrillarin, putative
Tb427.04.4700	183	31151	6	6	4	4	0.47	2	hypothetical protein, conserved
Tb427.10.14820	235	34338	12	12	8	8	1.02	2	Mitochondrial ADP/ATP carrier protein 5c
Tb11.01.1350	394	49101	18	18	13	13	1.38	2	S-adenosylhomocysteine hydrolase, putative
Tb427.10.14500	209	37747	13	13	12	12	1.62	1.85714	hypothetical protein, conserved
Tb427.10.8230	235	55886	11	11	10	10	0.73	1.83333	protein disulfide isomerase 2
Tb11.01.3805	381	14082	20	20	10	10	17.25	1.81818	cytoskeleton-associated protein 15
Tb11.01.4621	265	16828	9	9	5	5	2.4	1.8	calmodulin
Tb427.03.1840	128	33619	7	7	6	6	0.71	1.75	3-oxo-5-alpha-steroid 4-dehydrogenase, putative
Tb427.06.4500	197	22748	7	7	5	5	0.93	1.75	conserved repeat domain containing protein, putative
Tb11.02.2640	126	74103	7	7	6	6	0.28	1.75	Dynein intermediate chain 1, axonemal
Tb427.05.4170	340	11135	17	17	8	8	21.52	1.7	histone H4, putative
Tb427.03.5370	129	34275	5	5	4	4	0.42	1.66667	hypothetical protein, conserved
Tb427.10.14700	103	37748	5	5	4	4	0.38	1.66667	hypothetical protein, conserved
Tb427.06.2640	109	58547	5	5	4	4	0.23	1.66667	importin alpha subunit, putative
Tb427.07.6890	152	29092	5	5	4	4	0.51	1.66667	methyltransferase domain containing protein, putative
Tb427.06.4140	138	13229	5	5	1	1	0.25	1.66667	paraflagellar rod component, putative
Tb427.02.4210	97	58937	5	5	5	5	0.3	1.66667	Phosphoenolpyruvate carboxykinase [ATP], glycosomal
Tb427.08.6240	111	30356	5	5	5	5	0.64	1.66667	STOP axonemal protein
Tb11.01.5100	934	68934	33	33	18	18	1.78	1.65	par1
Tb09.211.4460	179	20753	8	8	5	5	1.36	1.6	ADP-ribosylation factor, putative
Tb09.211.0540	147	38681	8	8	5	5	0.73	1.6	fructose-1,6-bisphosphatase
Tb927.4.2450	209	44748	8	8	6	6	0.5	1.6	protein disulfide isomerase 1
Tb427.08.890	265	22929	11	11	5	5	1.18	1.57143	Ras-related protein Rab1A
Tb427tmp.01.0480	214	64379	11	11	8	8	0.53	1.57143	SNARE associated Golgi protein, putative
Tb09.211.1150	134	20679	9	9	5	5	1.38	1.5	conserved protein, unknown function
Tb427.06.4670	159	41003	6	6	5	5	0.45	1.5	MORN repeat-containing protein 1
Tb427.08.1990	172	25786	9	9	6	6	1.26	1.5	peroxidoxin
Tb427.07.6910	228	92467	9	9	6	6	0.22	1.5	Phosphatidylinositol 4-phosphate 5-kinase, putative
Tb427.10.5620	3298	41558	121	121	30	30	73.81	1.49383	fructose-bisphosphate aldolase, glycosomal
Tb09.211.0110	306	25119	16	16	9	9	2.72	1.45455	QM-like protein
Tb11.01.3170	354	35181	16	16	13	13	2.33	1.45455	receptor for activated C kinase 1
Tb427.10.14550	250	71774	10	10	8	8	0.41	1.42857	ATP-dependent RNA helicase HEL67
Tb427.10.10140	260	37447	10	10	9	9	1.07	1.42857	paraflagellar rod component, putative
Tb927.8.1550	405	88466	20	20	16	16	0.74	1.42857	paraflagellar rod component, putative
Tb09.211.3610	161	136223	10	10	9	9	0.23	1.42857	ubiquitin-activating enzyme E1, putative
Tb427.05.1810	439	73028	17	17	10	10	0.72	1.41667	lysosomal/endosomal membrane protein p67
Tb427.08.8310	141	52166	7	7	7	7	0.51	1.4	chaperone protein DnaJ, putative
Tb09.211.2150	935	62335	35	35	20	20	1.94	1.4	polyadenylate-binding protein 2
Tb427.01.4310	438	184428	25	25	22	22	0.44	1.38889	Flagellum attachment zone protein 2
Tb927.5.390	245	58157	11	11	7	7	0.52	1.375	75 kDa invariant surface glycoprotein, putative
Tb427.08.3750	392	54737	15	15	9	9	0.75	1.36364	nucleolar protein 56
Tb427.02.5660	184	29496	8	8	4	4	0.5	1.33333	adenylate kinase, putative
Tb11.02.5550	443	68793	16	16	13	13	0.78	1.33333	Component of motile flagella 15
Tb427.10.14620	236	44274	8	8	4	4	0.32	1.33333	hypothetical protein, conserved
Tb09.160.4250	295	22752	18	18	10	10	3.24	1.28571	tryparedoxin peroxidase
Tb11.02.5280	805	67747	33	33	18	18	1.83	1.26923	glycerol-3-phosphate dehydrogenase (FAD-dependent), mitochondrial
Tb427.08.6660	411	69639	24	24	14	14	1.02	1.26316	paraflagellar rod component, putative
Tb427.08.5760	123	54463	5	5	5	5	0.32	1.25	Ankyrin repeats (many copies)/Alpha/beta hydrolase family, putative
Tb427.10.3640	102	31702	5	5	3	3	0.33	1.25	nuclear transmembrane protein, putative
Tb11.01.0700	143	17175	5	5	4	4	0.99	1.25	ribose 5-phosphate isomerase, putative
Tb927.8.3530	1314	38408	48	48	19	19	9.67	1.23077	glycerol-3-phosphate dehydrogenase [NAD+], glycosomal
Tb427.03.4290	1936	69096	96	94	41	39	9.48	1.22078	Paraflagellar rod protein 1-1
Tb427.10.7090	299	37738	18	18	11	11	2.08	1.2	Alternative oxidase, mitochondrial
Tb927.8.2000	134	33276	6	6	5	5	0.57	1.2	cyclophilin a
Tb427.07.4570	132	39682	6	6	3	3	0.26	1.2	inosine-guanine nucleoside hydrolase
Tb427.03.3770	135	31927	6	6	5	5	0.6	1.2	paraflagellar rod component, putative
Tb11.01.3080	582	73928	19	19	11	11	1.02	1.1875	heat shock protein 70, putative
Tb427.08.3530	1377	38437	46	46	19	19	9.67	1.17949	glycerol-3-phosphate dehydrogenase [NAD+], glycosomal
Tb427.02.4610	154	40962	7	7	5	5	0.45	1.16667	branched-chain amino acid aminotransferase, putative
Tb927.8.8330	537	99535	28	28	16	16	0.85	1.16667	cytoskeleton-associated protein CAP5.5, putative
Tb427.01.2430	323	14855	7	7	3	3	1.68	1.16667	histone H3, putative
Tb427.10.5770	155	86548	7	7	7	7	0.28	1.16667	Valosin-containing protein
Tb427.10.9570	951	120028	37	37	25	25	0.9	1.15625	paraflagellar rod component, putative
Tb427.03.3300	150	89385	8	8	7	7	0.27	1.14286	Flagellum attachment zone protein 19
Tb427.02.6000	179	41093	8	8	5	5	0.45	1.14286	glycosylphosphatidylinositol-specific phospholipase C
Tb427.07.2190	161	29368	8	8	7	7	1.05	1.14286	translocon-associated protein (TRAP), alpha subunit, putative
Tb427.10.4560	1365	95300	58	58	29	29	1.99	1.13725	elongation factor 2
Tb427.08.1510	200	62686	9	9	7	7	0.41	1.125	ATP-dependent RNA helicase DBP2A, putative
Tb427.06.3740	506	72000	27	27	17	17	1.24	1.125	heat shock 70 kDa protein, mitochondrial precursor, putative
Tb427.10.2240	241	66664	9	9	8	8	0.44	1.125	RNA binding protein
Tb11.01.4810	272	24236	9	9	5	5	1.1	1.125	VAMP-associated protein, putative
Tb427.08.4970	2031	69953	87	86	36	36	10.1	1.11688	Paraflagellar rod protein 1-1
Tb427.05.3400	816	111367	36	36	21	21	1.05	1.09091	calcium-translocating P-type ATPase
Tb427.02.4710	231	50466	12	12	8	8	0.62	1.09091	RNA-binding protein, putative
Tb11.46.0009	304	58937	12	12	8	8	0.68	1.09091	zinc finger protein family member, putative
Tb427.08.5440	294	24579	15	14	5	4	1.08	1.07692	flagellar calcium-binding 24 kDa protein
Tb427.10.14490	329	46812	15	15	11	11	1.04	1.07143	hypothetical protein, conserved
Tb427.03.1120	344	24732	16	16	9	9	1.97	1.06667	GTP-binding nuclear protein rtb2, putative
Tb427.10.14140	744	55244	34	34	21	21	3.44	1.0303	pyruvate kinase 1
Tb427.07.7420	165	63862	9	9	8	8	0.47	1	ATP synthase F1, alpha subunit
Tb427.10.14890	515	91457	21	21	14	14	0.77	1	C-terminal motor kinesin, putative
Tb11.47.0036	262	160387	12	12	8	8	0.24	1	cysteine peptidase, Clan CA, family C2, putative
Tb427.07.4180	215	34217	7	7	2	2	0.3	1	Fatty acid elongase
Tb09.160.2770	113	79765	6	6	5	5	0.21	1	fatty acyl CoA syntetase 1
Tb427.10.16100	112	47860	6	6	4	4	0.29	1	FK506-binding protein (FKBP)-type peptidyl-prolyl isomerase, putative
Tb427.08.5460	280	46359	15	13	5	4	0.48	1	flagellar calcium-binding 24 kDa protein
Tb427.03.1010	282	64328	12	12	7	7	0.46	1	hypothetical protein, conserved
Tb11.01.2460	110	45430	5	5	4	4	0.31	1	hypothetical protein, conserved
Tb427.07.3740	200	93363	7	7	7	7	0.26	1	hypothetical protein, conserved
Tb11.02.0730	136	40895	5	5	4	4	0.35	1	metacaspase
Tb427.05.890	239	90080	10	10	10	10	0.41	1	oligosaccharyl transferase subunit, putative
Tb427.08.4890	153	49869	5	5	4	4	0.28	1	pol-associated gene 1
Tb11.02.2210	146	57212	7	7	6	6	0.38	1	protein kinase A regulatory subunit
Tb427.06.4770	214	83797	9	9	6	6	0.25	1	protein mkt1, putative
Tb427.10.3990	501	46781	21	21	15	15	1.83	0.954545	DHH1
Tb427tmp.01.3110	2156	76459	85	85	38	38	8.42	0.934066	heat shock protein 70
Tb427.10.15760	519	36729	26	26	11	11	2.74	0.928571	hypothetical protein, conserved
Tb11.39.0004	307	45720	13	13	11	11	1.22	0.928571	hypothetical protein, conserved
Tb427.10.2440	313	39621	12	12	6	6	0.71	0.923077	Metacaspase-4
Tb427.05.800	227	38522	10	10	8	8	1.03	0.909091	casein kinase I, isoform 2
Tb927.7.3440	240	27261	10	10	7	7	1.69	0.909091	I/6 autoantigen
Tb427.05.370	193	58220	7	7	5	5	0.37	0.875	75 kDa invariant surface glycoprotein, putative
Tb11.02.4100	194	54069	7	7	4	4	0.25	0.875	protein transport protein SEC61 subunit alpha, putative
Tb09.211.2740	632	26529	27	27	10	10	5.85	0.870968	glycosomal membrane protein
Tb427.10.10890	1180	81183	43	43	24	24	2.23	0.86	heat shock protein, putative
Tb11.02.0250	216	84832	12	12	10	10	0.44	0.857143	heat shock protein 84, putative
Tb09.160.3090	153	91357	6	6	6	6	0.22	0.857143	heat shock protein, putative
Tb09.211.2730	692	26790	29	29	12	12	7.44	0.852941	glycosomal membrane protein
Tb427.05.1210	338	34095	17	17	13	13	2.46	0.85	short-chain dehydrogenase, putative
Tb427.10.2010	1131	51888	45	45	21	21	3.35	0.849057	hexokinase
Tb427.10.14150	360	55364	11	11	7	7	0.47	0.846154	nuclear segregation protein, putative
Tb927.4.2080	524	105048	20	20	12	12	0.42	0.833333	Coiled-coil and C2 domain-containing protein
Tb11.01.4850	99	30257	5	5	2	2	0.22	0.833333	hypothetical protein, conserved
Tb09.160.3820	431	55540	15	15	9	9	0.64	0.833333	nucleolar RNA binding protein, putative
Tb11.02.5450	1018	71505	44	44	24	24	2.61	0.830189	luminal binding protein 1 (BiP), putative
Tb427.10.15250	483	58855	19	19	11	11	0.77	0.826087	paraflagellar rod component, putative
Tb09.160.3270	435	45447	17	17	11	11	1.39	0.809524	Eukaryotic initiation factor 4A-1
Tb09.160.4590	316	40457	16	16	11	11	1.46	0.8	arginine kinase
Tb09.160.4570	310	41856	16	16	10	10	1.22	0.8	arginine kinase
Tb427.04.5010	139	45145	8	8	6	6	0.5	0.8	calreticulin, putative
Tb427.06.5070	171	52218	8	8	7	7	0.51	0.8	hypothetical protein, conserved
Tb427.02.2510	291	29684	8	8	6	6	0.84	0.8	Mitochondrial outer membrane protein porin 1
Tb11.02.1690	131	70605	8	8	7	7	0.35	0.8	U-box domain containing protein, putative
Tb427.04.2030	139	22691	7	7	4	4	0.93	0.777778	DNA/RNA-binding protein Alba 4
Tb927.1.700	585	47558	23	23	16	16	2.38	0.766667	phosphoglycerate kinase
Tb427.04.1300	269	42462	13	13	11	11	1.19	0.764706	amidinotransferase, putative
Tb427.08.1870	599	68339	19	19	12	12	0.96	0.76	Golgi/lysosome glycoprotein 1
Tb427.01.3830	193	67687	7	6	6	5	0.25	0.75	glucose-6-phosphate isomerase, glycosomal
Tb11.01.2800	258	41627	11	11	8	8	0.79	0.733333	hypothetical protein, conserved
Tb11.02.3210	322	26973	11	11	8	8	1.72	0.733333	triosephosphate isomerase
Tb427.06.4280	2073	39251	92	92	28	28	36.62	0.730159	glyceraldehyde 3-phosphate dehydrogenase, cytosolic
Tb11.01.8770	546	111078	24	24	17	17	0.69	0.727273	AIR9-like protein
Tb427.08.2630	208	85494	8	8	6	6	0.24	0.727273	kinesin-C
Tb427.03.3270	1239	53997	58	58	28	28	5.11	0.725	ATP-dependent 6-phosphofructokinase, glycosomal
Tb427.07.3550	727	138532	30	30	18	18	0.59	0.714286	cytoskeleton associated protein, putative
Tb427.10.2890	847	47133	40	40	24	24	5.09	0.714286	enolase
Tb09.160.1160	724	86488	31	30	20	19	1.34	0.714286	nucleolar protein
Tb427tmp.01.3370	172	24210	7	7	5	5	1.1	0.7	glycosomal membrane protein
Tb427.10.12710	350	91388	16	16	14	14	0.6	0.695652	heat shock protein 110, putative
Tb09.211.0620	186	42154	9	9	8	8	0.91	0.692308	actin A
Tb427.10.6050	1456	192158	60	60	38	38	0.96	0.674157	clathrin heavy chain
Tb11.01.1290	138	30462	6	6	4	4	0.64	0.666667	14-3-3 protein 1
Tb427.02.5160	158	44870	8	8	6	6	0.5	0.666667	chaperone protein DnaJ, putative
Tb427.08.2070	208	22213	8	8	5	5	1.24	0.666667	Present in the outer mitochondrial membrane proteome 39-1
Tb427.10.6400	765	59751	33	32	20	19	2.41	0.653061	chaperonin HSP60, mitochondrial precursor
Tb427.03.4720	263	73632	11	11	10	10	0.52	0.647059	dynamin-1-like protein
Tb09.211.4540	164	34711	7	7	5	5	0.55	0.636364	RNA-binding protein, putative
Tb427.10.8940	315	45884	19	19	16	16	2.09	0.633333	flagellum targeting protein kharon1, putative
Tb427.07.2650	233	62172	15	15	11	11	0.72	0.625	cytoskeleton associated protein, putative
Tb927.7.2650	229	62248	15	15	11	11	0.72	0.625	hypothetical protein, conserved
Tb427tmp.160.2840	241	78556	15	14	13	13	0.73	0.608696	Long-chain-fatty-acid--CoA ligase 5 (EC 6.2.1.3) (Long-chain acyl-CoA synthetase 5) (LACS 5), putative
Tb09.211.3550	1256	57071	59	59	26	26	5.5	0.608247	glycerol kinase, glycosomal
Tb427.05.910	140	93199	6	6	6	6	0.22	0.6	oligosaccharyl transferase subunit, putative
Tb427.03.3560	130	69926	6	6	6	6	0.3	0.6	U-box domain containing protein, putative
Tb11.02.0210	344	51028	14	14	9	9	0.82	0.583333	hypothetical protein, conserved
Tb11.50.0001	121	30219	5	5	3	3	0.49	0.555556	hypothetical protein, conserved
Tb11.01.6790	166	62564	6	6	6	6	0.34	0.545455	bilobe region protein, putative
Tb427.07.5340	158	56959	6	6	6	6	0.38	0.545455	cAMP response protein 3
Tb427.01.710	362	45493	16	16	12	12	1.38	0.533333	phosphoglycerate kinase
Tb427.03.4070	656	65056	25	24	8	8	0.76	0.533333	Pyruvate transporter, putative
Tb427.01.2330	4956	50413	177	176	28	28	53.06	0.504298	beta tubulin
Tb427.04.2530	164	16849	5	5	3	3	1.4	0.5	hypothetical protein, conserved
Tb427.10.8190	102	58515	6	6	5	5	0.3	0.5	T-complex protein 1, theta subunit, putative
Tb427.10.3260	213	80003	12	11	12	11	0.52	0.478261	Long-chain-fatty-acid--CoA ligase 5 (EC 6.2.1.3) (Long-chain acyl-CoA synthetase 5) (LACS 5), putative
Tb11.02.0750	310	59884	12	12	9	9	0.67	0.444444	T-complex protein 1, zeta subunit, putative
Tb427.01.2340	4435	50383	150	150	28	28	38.96	0.432277	alpha tubulin
Tb11.02.4700	141	29463	5	5	4	4	0.51	0.384615	14-3-3 protein 2
Tb11.01.8510	364	54875	16	16	10	10	0.74	0.372093	T-complex protein 1, alpha subunit, putative
Tb427.03.4080	451	63286	16	16	6	6	0.54	0.355556	Pyruvate transporter, putative
Tb427.10.2100	1016	49474	54	54	22	22	7.61	0.310345	elongation factor 1-alpha
Tb927.10.1060	232	59009	10	10	7	7	0.44	0.294118	T-complex protein 1, delta subunit, putative
Tb427.08.3150	157	61386	6	6	5	5	0.28	0.285714	T-complex protein 1, gamma subunit, putative
Tb427.05.3810	218	50362	8	8	3	3	0.2	0.258065	orotidine-5-phosphate decarboxylase/orotate phosphoribosyltransferase, putative
Tb09.211.2570	206	62231	8	8	7	7	0.41	0.258065	t- complex protein 1 (eta subunit), putative
Tb427.10.3210	217	62634	7	7	6	6	0.34	0.241379	delta-1-pyrroline-5-carboxylate dehydrogenase, putative
Tb427.03.3580	172	87712	11	11	10	10	0.42	0.22	heat shock protein, putative
Tb427.07.710	521	70511	20	20	12	12	0.84	0.21978	heat shock protein 70
Tb427.10.6880	174	35760	8	8	5	5	0.81	0.0634921	glyceraldehyde 3-phosphate dehydrogenase, cytosolic

## Sheet: Sheet 3
Proteomic analysis of purified sVSG fraction following VEX2, VEX1/VEX2 or CAF-1b knockdown
VEX2 RNAi
			Wild-type: clone 1					Wild-type: clone 2					Uninduced: clone 1					Uninduced: clone 2
	VSG		Score	Significant matches	Significant sequences	emPAI		Score	Significant matches	Significant sequences	emPAI		Score	Significant matches	Significant sequences	emPAI		Score	Significant matches	Significant sequences	emPAI
	2		9647	270	24	22.02		6670	208	28	23.42		14337	398	40	161.23		11718	306	41	143.13
	6		0	0	0	0		0	0	0	0		89	2	1	0.05		33	1	1	0.05
	17		0	0	0	0		0	0	0	0		0	0	0	0		0	0	0	0
	8		0	0	0	0		0	0	0	0		105	4	2	0.13		99	3	2	0.13
	15		0	0	0	0		0	0	0	0		0	0	0	0		0	0	0	0
	18		23	1	1	0.06		0	0	0	0		98	1	1	0.06		129	1	1	0.06
	11		0	0	0	0		0	0	0	0		0	0	0	0		0	0	0	0
	653		0	0	0	0		0	0	0	0		0	0	0	0		0	0	0	0
	13		0	0	0	0		0	0	0	0		0	0	0	0		0	0	0	0
	531		0	0	0	0		0	0	0	0		0	0	0	0		0	0	0	0
	3		0	0	0	0		0	0	0	0		0	0	0	0		0	0	0	0
	21		0	0	0	0		0	0	0	0		0	0	0	0		0	0	0	0
	9		0	0	0	0		0	0	0	0		0	0	0	0		0	0	0	0
	639		0	0	0	0		0	0	0	0		0	0	0	0		21	1	1	0.06
			Knockdown (24 h): clone 1					Knockdown (24 h): clone 2					Knockdown (48 h): clone 1					Knockdown (48 h): clone 2
	VSG		Score	Significant matches	Significant sequences	emPAI		Score	Significant matches	Significant sequences	emPAI		Score	Significant matches	Significant sequences	emPAI		Score	Significant matches	Significant sequences	emPAI
	2		12247	348	39	134.85		13321	346	45	230.39		14199	388	39	217.09		15536	427	39	134.85
	6		1842	62	15	2.93		1427	39	16	2.72		3726	124	30	22.47		4578	136	27	12.16
	17		775	23	14	1.93		913	25	13	1.77		1410	38	18	3.89		1691	44	22	5.49
	8		520	22	10	1.18		845	25	10	1.31		1553	47	11	2.74		1466	47	10	2.74
	15		738	27	9	1.41		647	23	8	1.41		1440	44	13	2.29		1487	42	12	1.81
	18		518	15	7	0.71		484	10	8	0.62		830	21	12	1.63		1141	29	11	2.1
	11		56	3	3	0.2		227	3	2	0.13		337	8	7	0.61		221	6	5	0.35
	653		42	2	2	0.13		64	3	2	0.13		165	6	4	0.28		146	7	2	0.28
	13		0	0	0	0		0	0	0	0		132	6	6	0.4		72	3	3	0.18
	531		39	2	1	0.06		69	3	3	0.19		180	4	4	0.26		161	3	3	0.19
	3		0	0	0	0		0	0	0	0		78	1	1	0.06		139	2	2	0.12
	21		0	0	0	0		0	0	0	0		37	1	1	0.06		0	0	0	0
	9		0	0	0	0		0	0	0	0		0	0	0	0		48	1	1	0.05
	639		0	0	0	0		0	0	0	0		0	0	0	0		0	0	0	0
VEX1/VEX2 RNAi
			Wild-type: clone 1					Wild-type: clone 2					Uninduced: clone 1					Uninduced: clone 2
	VSG		Score	Significant matches	Significant sequences	emPAI		Score	Significant matches	Significant sequences	emPAI		Score	Significant matches	Significant sequences	emPAI		Score	Significant matches	Significant sequences	emPAI
	2		24143	647	54	7595.27		21646	592	48	3125.87		35395	885	54	3960.94		26479	679	44	1364.59
	8		380	14	9	0.93		522	16	12	1.46		80	4	3	0.2		63	3	3	0.2
	6		328	8	6	0.52		242	6	4	0.37		21	1	1	0.05		244	8	7	0.52
	17		0	0	0	0		0	0	0	0		0	0	0	0		0	0	0	0
	3		0	0	0	0		0	0	0	0		0	0	0	0		0	0	0	0
	9		27	1	1	0.05		23	1	1	0.05		0	0	0	0		0	0	0	0
	11		185	5	3	0.27		247	6	4	0.35		73	1	1	0.06		73	3	3	0.2
	13		0	0	0	0		0	0	0	0		0	0	0	0		0	0	0	0
	15		0	0	0	0		0	0	0	0		0	0	0	0		0	0	0	0
	18		184	5	4	0.31		160	3	2	0.18		49	3	2	0.11		151	4	2	0.24
	21		0	0	0	0		0	0	0	0		0	0	0	0		0	0	0	0
	397		73	1	1	0.06		0	0	0	0		0	0	0	0		0	0	0	0
	531		53	1	1	0.06		0	0	0	0		0	0	0	0		32	1	1	0.06
	639		0	0	0	0		0	0	0	0		0	0	0	0		0	0	0	0
	653		42	1	1	0.06		0	0	0	0		0	0	0	0		28	1	1	0.06
	1954		0	0	0	0		0	0	0	0		0	0	0	0		0	0	0	0
			Knockdown (24 h): clone 1					Knockdown (24 h): clone 2					Knockdown (48 h): clone 1					Knockdown (48 h): clone 2
	VSG		Score	Significant matches	Significant sequences	emPAI		Score	Significant matches	Significant sequences	emPAI		Score	Significant matches	Significant sequences	emPAI		Score	Significant matches	Significant sequences	emPAI
	2		19568	527	46	1076.76		20353	521	36	259.46		17401	478	46	595.39		18295	511	40	561.12
	8		4065	103	31	45.34		2804	88	23	9.36		6766	158	40	232.77		6387	144	32	127.37
	6		4180	83	25	15.24		3898	97	21	11.48		8879	180	39	212.7		8126	156	26	56.38
	17		1921	50	12	5.13		985	26	8	1.09		3719	95	25	34.48		3395	84	21	18.03
	3		0	0	0	0		0	0	0	0		572	12	5	0.74		369	8	4	0.4
	9		235	7	4	0.38		40	2	1	0.05		522	14	6	0.61		559	10	6	0.53
	11		563	13	6	0.93		384	13	6	0.71		1000	25	10	1.92		945	24	7	1.59
	13		412	14	10	1.07		64	2	2	0.12		698	28	14	2.61		496	16	11	1.31
	15		1719	46	16	4.23		645	18	9	0.96		3321	79	24	10.97		2374	56	19	5.78
	18		1143	28	9	1.78		657	17	7	1.01		2568	62	22	7.61		2441	51	14	5.23
	21		192	5	2	0.27		0	0	0	0		581	13	6	0.95		322	8	3	0.53
	397		358	8	5	0.48		273	7	4	0.4		1878	47	16	5.02		1655	41	11	3.3
	531		523	11	8	0.69		166	5	5	0.34		846	21	13	1.87		874	15	8	0.8
	639		104	3	3	0.19		111	3	3	0.19		412	11	8	0.71		429	12	9	0.92
	653		552	15	8	1.09		449	19	6	0.74		1887	47	17	7.61		1771	47	14	6.16
	1954		1302	26	13	1.88		1026	22	12	1.72		3273	67	25	9.94		3943	69	23	11.23
CAF-1b RNAi
			Wild-type: clone 1					Wild-type: clone 2					Uninduced: clone 1					Uninduced: clone 2
	VSG		Score	Significant matches	Significant sequences	emPAI		Score	Significant matches	Significant sequences	emPAI		Score	Significant matches	Significant sequences	emPAI		Score	Significant matches	Significant sequences	emPAI
	2		12373	545	68	23381.3		10757	477	63	5649.72		10151	423	46	393.12		11735	494	59	1364.59
	6		0	0	0	0		0	0	0	0		28	1	1	0.05		241	12	8	0.78
	17		0	0	0	0		0	0	0	0		0	0	0	0		51	3	2	0.12
	8		0	0	0	0		18	1	1	0.06		40	2	2	0.13		621	27	10	1.94
	15		0	0	0	0		0	0	0	0		0	0	0	0		0	0	0	0
	18		36	2	2	0.11		44	2	2	0.11		20	2	1	0.11		112	5	3	0.24
	11		22	1	1	0.06		0	0	0	0		33	1	1	0.06		902	42	21	5.34
	653		36	2	1	0.06		65	4	2	0.13		0	0	0	0		24	1	1	0.06
	13		0	0	0	0		0	0	0	0		0	0	0	0		100	7	3	0.25
	531		0	0	0	0		0	0	0	0		0	0	0	0		0	0	0	0
	3		0	0	0	0		0	0	0	0		0	0	0	0		41	4	3	0.25
	21		0	0	0	0		0	0	0	0		0	0	0	0		0	0	0	0
	9		0	0	0	0		0	0	0	0		0	0	0	0		0	0	0	0
	639		0	0	0	0		0	0	0	0		0	0	0	0		0
	19		0	0	0	0		18	1	1	0.06		0	0	0	0		16	1	1	0.06
	397		0	0	0	0		0	0	0	0		0	0	0	0		66	2	1	0.06
	1954		0	0	0	0		0	0	0	0		0	0	0	0		0	0	0	0
			Knockdown (24 h): clone 1					Knockdown (24 h): clone 2
	VSG		Score	Significant matches	Significant sequences	emPAI		Score	Significant matches	Significant sequences	emPAI
	2		9710	431	64	4202.46		8018	333	43	192.75
	6		51	3	2	0.17		176	9	5	0.61
	17		16	1	1	0.06		99	5	3	0.25
	8		204	14	8	0.82		342	26	9	1.31
	15		0	0	0	0		0	0	0	0
	18		19	1	1	0.06		59	5	4	0.24
	11		31	1	1	0.06		537	34	16	3.18
	653		139	8	5	0.45		78	4	2	0.2
	13		0	0	0	0		0	0	0	0
	531		59	3	2	0.12		18	1	1	0.06
	3		0	0	0	0		21	2	2	0.12
	21		0	0	0	0		0	0	0	0
	9		0	0	0	0		0	0	0	0
	639		0	0	0	0		0	0	0	0
	19		0	0	0	0		0	0	0	0
	397		112	2	1	0.06		132	2	1	0.06
	1954		107	3	2	0.12		114	4	2	0.12

## Sheet: Sheet 4
RNA-Seq data following VEX2, VEX1/VEX2 or CAF-1b knockdown (RPKM values)
			mRNA abundance significantly increased.
			RNAi knockdown
																											Promoter - VSG: spacing (kbp)
			VEX2 knockdown								CAF-1b knockdown								VEX1/VEX2 knockdown
GeneID	Product description		WT	No Tet	24 h Tet	24 h/WT	P value	24 h/No Tet	P value		WT	No Tet	24 h Tet	24 h/WT	P value	24 h/No Tet	P value		WT	No Tet	24 h Tet	24 h/WT	P value	24 h/No Tet	P value
Tb927.11.16920	VEX1		6.52337	7.1329	5.37694	0.82412	0.00342888	0.753885	1.61237e-05		12.7308	13.0168	13.4968	1.05693	0.541708	1.03606	0.70253		13.7598	14.4723	2.38643	0.173435	2.2625e-33	0.164897	4.12386e-35
Tb927.11.13380	VEX2		45.2868	43.1026	11.5965	0.256233	2.43828e-243	0.269196	1.30006e-226		55.0148	55.3051	54.6707	0.993806	0.923882	0.988448	0.85845		69.1837	69.1185	21.457	0.310145	8.9939e-142	0.310437	1.2657e-141
Tb927.10.7050	CAF-1b		27.3435	28.3254	29.3001	1.07126	0.0919328	1.03476	0.406041		51.0607	51.8189	21.4035	0.418758	4.76e-53	0.413041	5.4912e-55		35.2483	38.5629	35.9067	1.01868	0.65447	0.93112	0.0831428
Tb427.BES40.22	VSG 427-2		201765	192456	126493	0.626933	1.93594e-15	0.657258	8.82504e-13		50423.8	52628.5	124456	2.4682	5.28e-08	2.3648	2.08626e-07		80026.8	82746.8	55483.5	0.693312	2.99049e-09	0.670522	9.79847e-11		56.551
mVSG1954	mVSG1954		3.19834	6.67827	100.417	31.3314	9.03559e-119	15.0118	3.76183e-85		3.48651	6.81824	582.204	166.803	6.19e-130	85.9193	3.30534e-109		4.06316	3.30688	596.975	149.696	0.00383725	184.599	0.00381934		0.841
mVSG397	mVSG397		5.80583	10.2275	173.021	29.8055	2.23731e-134	16.903	6.25319e-104		4.77662	15.8553	745.453	155.9	1.36e-23	47.0598	1.20994e-16		6.94671	5.61997	1119.25	164.446	0.000451156	203.904	0.000449096		1.616
mVSG531	mVSG531		15.7728	15.8154	143.937	9.11818	0	9.09887	0		12.8743	23.2301	734.375	57.0327	4.54e-62	31.6622	6.3418e-50		14.9307	11.4097	247.401	16.9351	1.4506e-06	22.2304	1.45079e-06		1.013
mVSG639	mVSG639		0.186833	0.227105	6.46171	34.0863	1.27984e-89	28.1729	9.68023e-86		0.0843429	0.389683	96.5933	1129.5	1.85e-181	266.543	1.55781e-163		0.180673	0.155493	32.0253	180.832	0.00417423	210.665	0.00416322		3.796
mVSG653	mVSG653		7.40379	8.71783	241.231	32.5467	0	27.6697	0		5.2193	11.0423	194.078	37.1863	6.22e-51	17.634	1.70409e-36		7.47307	6.57749	487.882	66.6467	0.000359016	75.9494	0.00035655		1.973
Tb427.BES126.15	VSG 427-11		15.0158	23.8739	1015.18	67.5849	2.33628e-257	42.4891	1.74538e-217		24.9767	552.436	844.715	33.8141	0.00278084	1.52907	0.672331		13.7407	11.5939	428.532	31.1872	1.92937e-75	36.962	5.0428e-81		55.722 (P1), 42.339 (P2)
Tb427.BES51.12	VSG 427-13		4.30686	7.61604	415.164	96.5443	6.40341e-228	54.4402	3.91301e-195		7.48508	55.0813	54.8679	7.32549	0.0155123	0.996105	0.996264		2.93979	2.3566	392.905	133.651	0	166.725	0		50.268 (P1), 36.857 (P2)
Tb427.BES64.2	VSG 427-14		27.5145	24.6032	385.468	14.0046	6.9678e-231	15.6716	5.50622e-247		19.4569	26.7205	294.664	15.1463	1.41e-67	11.0491	2.30322e-55		18.7037	17.5573	477.604	25.5352	1.4096e-206	27.2026	6.85424e-213		7.807
Tb427.BES134.6	VSG 427-15		3.37504	85.3198	8872.07	2626.35	7.88864e-69	103.98	1.0627e-35		4.64466	14.4401	582.568	125.36	3.17e-21	40.3811	5.05996e-15		4.41632	4.491	6266.01	1418.83	1.48101e-293	1395.24	8.80232e-293		24.434 (P1), 11.11 (P2)
Tb427.BES122.11	VSG 427-16		1.23725	1.52529	42.7514	34.3887	9.94455e-129	28.0082	1.20274e-119		1.09551	5.48684	7.4706	6.7841	0.00723499	1.36229	0.641537		0.80382	0.641866	155.795	193.819	1.36608e-89	242.722	4.49957e-94		48.65
Tb427.BES56.13	VSG 427-17		8.93106	44.6183	8406.1	940.776	1.20396e-104	188.374	1.60618e-74		14.688	118.619	194.834	13.2606	0.00323852	1.64252	0.532255		4.505	4.4597	2874.19	638	1.90947e-150	644.481	7.90652e-152		48.954 (P1), 35.545 (P2)
Tb427.BES98.12	VSG 427-18		13.0851	23.5818	1573.49	120.225	6.28379e-184	66.6944	2.6442e-153		15.7653	104.308	83.1474	5.27244	0.00877263	0.797117	0.707372		5.7204	6.33575	1106.44	193.42	0	174.634	0		38.631
Tb427.BES28.15	VSG 427-21		1.61225	3.04028	220.804	136.276	0	72.3084	2.43124e-298		2.53119	9.69227	10.1638	4.00635	0.0553917	1.04864	0.947187		1.94118	1.31634	283.686	146.141	1.32619e-122	215.511	1.53153e-134		48.511
Tb427.BES65.13	VSG 427-3		3.19855	4.3531	321.669	100.417	8.93151e-144	73.8074	1.98928e-131		4.20066	44.9311	71.2446	16.9398	0.000653034	1.58567	0.532001		3.19878	3.76382	212.109	66.3091	0	56.3545	0		46.666
Tb427.BES15.12	VSG 427-6		15.2422	67.1528	9992	655.435	2.07322e-28	148.788	1.20455e-20		26.3962	270.171	449.737	17.0354	0.00107545	1.66464	0.509271		12.2709	10.656	5292.92	431.34	6.39119e-140	496.708	4.56019e-144		44.362 (P1), 30.99 (P2)
Tb427.BES29.9	VSG 427-8		59.5812	160.964	7938.85	133.231	0	49.3152	2.07758e-240		84.067	449.46	2165.17	25.7539	3.03e-10	4.81738	0.00070011		76.295	66.4552	4873.72	63.8799	0	73.3384	0		38.032 (P1), 24.665 (P2)
Tb427.BES129.14	VSG 427-9		3.74372	6.19775	227.594	60.6728	0	36.7016	0		8.89126	20.8103	16.7695	1.88464	0.284141	0.805762	0.713839		1.77147	2.80183	284.866	160.808	7.40479e-78	101.672	5.91039e-69		48.045

## Sheet: Sheet 5
RNA-seq data following VEX2, VEX1/VEX2 or CAF-1b knockdown (RPKM values)
All genes with mRNA abundance increased >5x and with a significance of 10-4 (VEX2, VEX1/VEX2) or 10-2 (CAF-1b) are highlighted.
All other ES-associated VSGs and ESAGs and procyclin-associated genes are also shown.
		VEX2 knockdown																													CAF-1b knockdown																VEX1/VEX2 knockdown
GeneID	Product description	WT.1	WT.2	WT.3	WT (AV)	No Tet.1	No Tet.2	No Tet.3	No Tet (AV)	24h Tet.1	24h Tet.2	24h Tet.3	24h Tet (AV)	48h Tet.1	48h Tet.2	48h Tet.3	48h Tet (AV)	WT/NoTet	PValue	24h/WT	PValue	48h/WT	PValue	24h/No Tet	PValue	48h/No Tet	PValue	48h/24h Tet	PValue		WT.1	WT.2	WT (AV)	No Tet.1	No Tet.2	No Tet (AV)	24h Tet.1	24h Tet.2	24h Tet (AV)	No Tet/WT	PValue	24h/WT	PValue	24h/No Tet	PValue		WT.1	WT.2	WT.3
Tb927.11.16920	VEX1	6.68127	6.23834	6.65049	6.52337	7.42992	6.99396	6.97483	7.1329	6.19993	4.89714	5.03374	5.37694	5.87796	5.16159	6.36797	5.80251	1.09316	0.169378	0.82412	0.00342888	0.888682	0.0768118	0.753885	1.61237e-05	0.812946	0.00167365	1.07834	0.262457		12.2914	13.1702	12.7308	11.885	14.1486	13.0168	12.08	14.9135	13.4968	1.02015	0.822817	1.05693	0.541708	1.03606	0.70253		13.8442	14.2913	13.1439
Tb927.11.13380	ATP-dependent helicase, putative	43.5649	46.1532	46.1423	45.2868	42.8226	43.3916	43.0937	43.1026	10.5014	11.3187	12.9694	11.5965	12.0736	11.726	12.4336	12.0777	0.951843	0.20455	0.256233	2.43828e-243	0.266714	1.11811e-228	0.269196	1.30006e-226	0.280208	1.93525e-212	1.0409	0.33504		54.8893	55.1402	55.0148	57.0232	53.5871	55.3051	55.2654	54.0761	54.6707	1.00542	0.93478	0.993806	0.923882	0.988448	0.85845		71.0718	68.5877	67.8914
Tb927.10.7050	chromatin assembly factor 1 subunit B, putative	27.7342	26.5185	27.7778	27.3435	29.3236	29.4795	26.1731	28.3254	29.9367	28.9984	28.9652	29.3001	32.3372	29.5896	28.8147	30.2472	1.03527	0.395037	1.07126	0.0919328	1.10523	0.0145124	1.03476	0.406041	1.06757	0.110306	1.03171	0.443417		50.6391	51.4824	51.0607	50.155	53.4829	51.8189	21.0463	21.7608	21.4035	1.01384	0.790482	0.418758	4.76e-53	0.413041	5.4912e-55		35.0059	34.9767	35.7623
Tb427.BES40.22	variant surface glycoprotein (VSG) (VSG 427-2)	201096	198571	205630	201765	189831	191819	195719	192456	120704	125466	133310	126493	121716	121947	128967	124210	0.953862	0.419438	0.626933	1.93594e-15	0.615616	1.5519e-16	0.657258	8.82504e-13	0.645393	8.94925e-14	0.981948	0.75551		38246.8	62600.7	50423.8	57001.5	48255.5	52628.5	119095	129817	124456	1.04372	0.793328	2.4682	5.28e-08	2.3648	2.08626e-07		79910.2	79391.9	80778.4
mVSG1954	mVSG1954	3.51452	2.64322	3.43729	3.19834	9.72129	4.67057	5.64297	6.67827	93.9079	89.8068	117.537	100.417	62.1096	57.7861	65.2085	61.7014	2.08712	5.07232e-08	31.3314	9.03559e-119	19.2498	5.89056e-93	15.0118	3.76183e-85	9.22339	4.51544e-61	0.614419	8.15134e-05		3.49377	3.47925	3.48651	4.69961	8.93687	6.81824	607.476	556.933	582.204	1.94154	0.000156885	166.803	6.19e-130	85.9193	3.30534e-109		3.46185	4.57784	4.14979
mVSG397	mVSG397	5.46913	6.37068	5.57768	5.80583	14.7231	8.49688	7.46248	10.2275	147.653	177.409	194.002	173.021	107.258	105.86	115.676	109.598	1.76334	3.99583e-06	29.8055	2.23731e-134	18.8795	9.19193e-107	16.903	6.25319e-104	10.7068	9.86202e-78	0.633437	7.81821e-05		4.42552	5.12772	4.77662	5.63945	26.0712	15.8553	720.482	770.424	745.453	3.31304	0.00268931	155.9	1.36e-23	47.0598	1.20994e-16		6.93269	6.71241	7.19503
mVSG531	mVSG531	16.5928	15.7772	14.9485	15.7728	17.4152	15.928	14.1029	15.8154	129.283	157.777	144.752	143.937	133.611	143.887	138.694	138.731	1.00212	0.971969	9.11818	0	8.78965	0	9.09887	0	8.77104	0	0.963978	0.450957		13.4188	12.3297	12.8743	14.9287	31.5314	23.2301	751.463	717.288	734.375	1.80132	0.00364764	57.0327	4.54e-62	31.6622	6.3418e-50		15.1797	14.3412	15.2711
mVSG639	mVSG639	0.197023	0.185462	0.178013	0.186833	0.245872	0.228807	0.206635	0.227105	6.96835	5.00933	7.40744	6.46171	7.46528	7.95315	7.18429	7.53424	1.21002	0.54152	34.0863	1.27984e-89	39.6607	1.27014e-97	28.1729	9.68023e-86	32.785	3.28685e-94	1.16442	0.180905		0.138171	0.0305152	0.0843429	0.133799	0.645568	0.389683	111.333	81.8536	96.5933	4.2576	0.00102788	1129.5	1.85e-181	266.543	1.55781e-163		0.156223	0.126845	0.258951
mVSG653	mVSG653	7.72857	7.15541	7.32739	7.40379	8.67181	8.92812	8.55356	8.71783	196.246	256.955	270.492	241.231	194.171	200.823	229.193	208.062	1.17626	0.0351406	32.5467	0	28.0715	0	27.6697	0	23.8652	0	0.862516	0.021543		5.77655	4.66205	5.2193	7.01639	15.0682	11.0423	183.883	204.273	194.078	2.10892	0.000417956	37.1863	6.22e-51	17.634	1.70409e-36		6.80543	7.25081	8.36299
Tb427.BES10.10	variant surface glycoprotein (VSG) (VSG 427-19)	0	0	0	0	0	0	0.0809111	0.0269704	0	0.0903906	0.0396242	0.0433383	0.151197	0.0448728	0.324947	0.173672	11.4678	0.179922	17.1876	0.0708663	63.2622	0.000515773	1.50807	0.816262	5.82911	0.0332802	3.87002	0.0843452		0	0.119487	0.0597435	0	0.0702171	0.0351086	0.367178	0.222453	0.294815	0.504301	0.689439	4.56126	0.00310679	9.01319	0.000902534		0.0305857	0	0.0362129
Tb427.BES122.11	variant surface glycoprotein (VSG) (VSG 427-16)	1.33051	0.966956	1.41427	1.23725	1.52609	1.61332	1.43646	1.52529	53.4767	32.0264	42.7511	42.7514	56.0122	36.8282	40.689	44.5098	1.22783	0.187549	34.3887	9.94455e-129	35.7849	6.31583e-131	28.0082	1.20274e-119	29.146	1.44884e-121	1.04072	0.729729		0.857607	1.3334	1.09551	1.03643	9.93725	5.48684	3.92818	11.013	7.4706	4.98169	0.0221192	6.7841	0.00723499	1.36229	0.641537		0.543007	0.803059	1.06539
Tb427.BES126.15	variant surface glycoprotein (VSG) (VSG 427-11)	15.2013	13.7226	16.1236	15.0158	28.104	16.2292	27.2885	23.8739	1053.5	879.632	1112.4	1015.18	724.287	719.979	816.398	753.555	1.59064	6.37738e-06	67.5849	2.33628e-257	50.1668	1.7729e-231	42.4891	1.74538e-217	31.5388	4.0302e-192	0.742285	0.00255349		25.911	24.0423	24.9767	34.0284	1070.84	552.436	54.6364	1634.79	844.715	22.1146	0.00685331	33.8141	0.00278084	1.52907	0.672331		13.8869	13.3661	13.9689
Tb427.BES129.14	variant surface glycoprotein (VSG) (VSG 427-9)	3.90193	3.30651	4.02272	3.74372	5.8261	6.02801	6.73914	6.19775	254.904	188.931	238.947	227.594	245.996	196.307	230.091	224.131	1.65315	6.91748e-09	60.6728	0	59.7407	0	36.7016	0	36.1383	0	0.984672	0.824665		9.3828	8.39973	8.89126	5.22668	36.3939	20.8103	6.41234	27.1266	16.7695	2.33901	0.153246	1.88464	0.284141	0.805762	0.713839		1.31988	1.54125	2.45328
Tb427.BES134.6	variant surface glycoprotein (VSG) (VSG 427-15)	3.72401	3.28639	3.11471	3.37504	179.627	50.6325	25.7002	85.3198	9055.76	8547.52	9012.93	8872.07	6537.9	5623.18	6186.25	6115.78	25.2584	2.27801e-21	2626.35	7.88864e-69	1810.35	5.8866e-65	103.98	1.0627e-35	71.6764	6.39641e-32	0.689329	0.20187		5.23554	4.05378	4.64466	5.05796	23.8223	14.4401	516.92	648.216	582.568	3.10464	0.00559607	125.36	3.17e-21	40.3811	5.05996e-15		5.44602	3.74617	4.05678
Tb427.BES15.12	variant surface glycoprotein (VSG) (VSG 427-6)	15.8698	13.8266	16.0302	15.2422	137.871	53.8817	9.70589	67.1528	13090.8	12693.2	4192.03	9992	11968.3	12555.9	5059.53	9861.24	4.40516	0.000529846	655.435	2.07322e-28	646.852	2.42984e-28	148.788	1.20455e-20	146.841	1.41037e-20	0.986913	0.97438		28.3235	24.4689	26.3962	32.8159	507.527	270.171	98.9082	800.566	449.737	10.2338	0.00557887	17.0354	0.00107545	1.66464	0.509271		13.3469	11.3795	12.0862
Tb427.BES28.15	variant surface glycoprotein (VSG) (VSG 427-21)	1.78312	1.37543	1.6782	1.61225	3.31722	2.20883	3.59478	3.04028	252.914	175.309	234.191	220.804	282.652	238.822	292.793	271.422	1.88467	1.62527e-07	136.276	0	167.489	0	72.3084	2.43124e-298	88.874	8.0E-320	1.22916	0.0207284		2.36203	2.70035	2.53119	1.85674	17.5278	9.69227	3.32609	17.0015	10.1638	3.82106	0.0636154	4.00635	0.0553917	1.04864	0.947187		2.04225	1.86548	1.91579
Tb427.BES29.9	variant surface glycoprotein (VSG) (VSG 427-8)	61.4185	55.4333	61.8917	59.5812	198.918	119.34	164.635	160.964	7497.1	7719.67	8599.77	7938.85	5150.57	5747.94	6701.63	5866.71	2.70161	1.16258e-23	133.231	0	98.4556	4.41336e-303	49.3152	2.07758e-240	36.4433	1.9023e-213	0.738989	0.00175747		85.5767	82.5573	84.067	154.689	744.232	449.46	1245.9	3084.45	2165.17	5.34607	0.000327114	25.7539	3.03e-10	4.81738	0.00070011		79.9895	71.0221	77.8735
Tb427.BES51.12	variant surface glycoprotein (VSG) (VSG 427-13)	3.51561	5.09296	4.31203	4.30686	9.37596	6.05827	7.41388	7.61604	401.74	348.086	495.667	415.164	300.519	342.788	436.911	360.073	1.77341	2.21454e-06	96.5443	6.40341e-228	83.7298	1.33024e-217	54.4402	3.91301e-195	47.2149	4.2209e-185	0.867296	0.19219		7.12465	7.84551	7.48508	7.90683	102.256	55.0813	10.6315	99.1044	54.8679	7.35453	0.0153592	7.32549	0.0155123	0.996105	0.996264		2.89249	2.87486	3.05202
Tb427.BES56.13	variant surface glycoprotein (VSG) (VSG 427-17)	9.73126	7.50875	9.55317	8.93106	81.7382	30.8608	21.256	44.6183	9112.34	7694.51	8411.45	8406.1	7897.79	7570.29	8273.5	7913.86	4.99421	1.48973e-12	940.776	1.20396e-104	885.672	1.60948e-103	188.374	1.60618e-74	177.342	2.13173e-73	0.941442	0.779389		13.5505	15.8255	14.688	13.8016	223.437	118.619	38.3154	351.353	194.834	8.07356	0.0141267	13.2606	0.00323852	1.64252	0.532255		4.61481	4.4729	4.42729
Tb427.BES64.2	variant surface glycoprotein (VSG) (VSG 427-14)	29.2213	26.0604	27.2618	27.5145	22.6507	26.9777	24.1811	24.6032	326.171	388.274	441.959	385.468	282.66	343.372	374.546	333.526	0.893632	0.140513	14.0046	6.9678e-231	12.1177	4.08052e-210	15.6716	5.50622e-247	13.5601	7.26597e-226	0.865269	0.0461196		20.8044	18.1094	19.4569	19.9492	33.4917	26.7205	292.236	297.091	294.664	1.37083	0.0279712	15.1463	1.41e-67	11.0491	2.30322e-55		19.4157	17.4816	19.2139
Tb427.BES65.13	variant surface glycoprotein (VSG) (VSG 427-3)	3.37255	2.7909	3.43221	3.19855	5.126	3.85206	4.08125	4.3531	238.639	335.29	391.077	321.669	178.8	293.923	362.447	278.39	1.36054	0.043882	100.417	8.93151e-144	86.9049	2.39614e-137	73.8074	1.98928e-131	63.8765	4.83258e-125	0.865476	0.299191		3.37877	5.02255	4.20066	6.34237	83.5198	44.9311	19.2104	123.279	71.2446	10.6841	0.00329883	16.9398	0.000653034	1.58567	0.532001		3.46758	2.89305	3.23572
Tb427.BES98.12	variant surface glycoprotein (VSG) (VSG 427-18)	13.2523	13.0613	12.9417	13.0851	34.9856	16.9521	18.8076	23.5818	1674.37	1350.74	1695.37	1573.49	1869.31	1692.82	2074.66	1878.93	1.80263	7.59309e-06	120.225	6.28379e-184	143.561	2.7085e-193	66.6944	2.6442e-153	79.64	1.56238e-162	1.19411	0.165632		16.2546	15.276	15.7653	23.723	184.894	104.308	28.8327	137.462	83.1474	6.61455	0.00326767	5.27244	0.00877263	0.797117	0.707372		5.94361	5.52729	5.6903
Tb427.BES40.10	expression site-associated gene 3 ESAG3 protein putative	425.198	394.413	436.71	418.774	496.942	496.32	565.955	519.739	4703.52	4269.29	4177.96	4383.59	3657.91	3894.47	3782.14	3778.17	1.24109	6.7009e-06	10.4673	0	9.02169	0	8.43397	0	7.26918	0	0.861894	0.00178332		690.059	634.594	662.326	733.204	627.754	680.479	479.691	354.714	417.202	1.02747	0.814702	0.63004	6.79e-05	0.613195	2.49646e-05		635.891	567.11	609.702
Tb427.BES40.11	hypothetical protein	25.5543	24.1971	28.4338	26.0617	33.9657	29.7646	35.999	33.2431	553.507	552.934	602.202	569.548	381.792	407.739	408.887	399.473	1.27791	1.31358e-05	21.8461	0	15.3228	0	17.0953	0	11.9906	0	0.701411	1.7469e-21		66.6735	62.7641	64.7188	78.8629	67.7118	73.2873	44.0961	33.8341	38.9651	1.13467	0.230004	0.605797	3.81e-06	0.533894	6.40632e-09		64.2642	62.2429	67.5703
Tb427.BES40.12	hypothetical protein	77.0119	72.3983	84.0999	77.8367	93.9589	81.6519	89.6965	88.4358	1780.78	1612.71	1720.16	1704.55	1115.41	1275.75	1233.22	1208.13	1.13673	0.00939534	21.894	0	15.5183	0	19.2605	0	13.6518	0	0.7088	1.77204e-15		208.698	190.075	199.387	254.348	223.764	239.056	163.909	156.159	160.034	1.2006	0.00496506	0.803465	0.000948589	0.669222	1.09827e-09		194.937	214.139	210.478
Tb427.BES40.13	receptor-type adenylate cyclase putative expression site-associated gene 4 ESAG4 protein putative	0.148945	0.0613396	0.0841083	0.0981309	0.108426	0.0951351	0.0624845	0.0886819	1.43522	1.3263	0.979208	1.24691	1.42062	1.20421	1.10236	1.2424	0.883362	0.738503	12.2837	1.73495e-52	12.2387	1.33823e-51	13.9066	1.30982e-54	13.8547	7.84901e-54	0.996838	1		0.626722	0.484445	0.555583	0.677696	0.54226	0.609978	0.103112	0.0687166	0.0859142	1.11948	0.515179	0.162543	4.23e-12	0.14513	4.57313e-14		1.18101	1.19865	1.32838
Tb427.BES40.14	adenylate cyclase regulatory protein putative expression site-associated gene 8 ESAG8 protein putative	2.05186	2.36146	2.04671	2.15334	3.23967	2.33069	2.46612	2.67883	60.1379	60.9095	60.0476	60.365	45.6143	49.3938	49.5119	48.1733	1.25185	0.00373053	28.0798	0	22.4156	0	22.4308	0	17.9063	0	0.798323	1.73345e-09		11.6587	10.1138	10.8862	13.2629	13.4681	13.3655	8.52799	7.42801	7.978	1.22921	0.00846192	0.737587	0.000270815	0.60005	4.32769e-10		13.2294	12.3061	12.9216
Tb427.BES40.15	adenylate cyclase regulatory protein putative expression site-associated gene 8 ESAG8 protein putative	0.0279189	0.295657	0.0315313	0.118369	0.0580682	0.0486343	0.102483	0.0697286	2.90424	2.42065	3.09736	2.80742	2.40754	2.40338	2.36871	2.39321	0.628288	0.214243	24.4584	8.99479e-58	20.8099	4.68145e-50	38.9335	5.28556e-65	33.1089	3.03899e-58	0.851578	0.229578		0.587378	0.691859	0.639619	0.606712	0.889382	0.748047	0.434875	0.386417	0.410646	1.13769	0.510923	0.645919	0.0813284	0.567727	0.0158101		0.907632	0.69651	0.484889
Tb427.BES40.16	expression site-associated gene 3 ESAG3 protein putative	323.496	301.506	321.675	315.559	346.299	374.731	417.55	379.527	4003.09	4007.95	3733.63	3914.89	3095.9	3224.77	3016.2	3112.29	1.20266	7.89964e-05	12.4055	0	9.86226	0	10.315	0	8.20036	0	0.794992	7.02497e-07		462.09	440.463	451.276	500.177	454.416	477.297	269.322	214.813	242.068	1.05775	0.53945	0.536639	1.56e-11	0.507339	2.1005e-13		484.823	439.096	472.22
Tb427.BES40.17	hypothetical protein	35.9877	33.1821	34.8378	34.6692	44.1869	40.1251	39.8843	41.3988	682.902	765.267	761.257	736.475	392.263	431.926	420.715	414.968	1.19339	0.000769533	21.2118	0	11.9543	0	17.7744	0	10.0171	0	0.563579	3.64802e-52		86.5562	77.9867	82.2715	101.659	92.2091	96.9342	55.6108	54.9369	55.2738	1.18139	0.020742	0.672795	1.97e-07	0.569494	7.79981e-14		84.7065	81.3478	86.3083
Tb427.BES40.18	expression site-associated gene 2 ESAG2 protein putative	0	0	0	0	0	0	0	0	0.0439416	0	0	0.0146472	0	0	0	0	1	1	6.32914	0.504102	1	1	6.3689	0.504102	1	1	0.165092	0.504102		0	0	0	0	0	0	0	0	0	1	1	1	1	1	1		0	0	0
Tb427.BES40.19	expression site-associated gene 11 ESAG11 pseudogene putative	0.0494793	0	0	0.0164931	0	0	0	0	0	0	0	0	0	0	0	0	0.271757	1	0.273055	1	0.283772	1	1	1	1	1	1	1		0	0.0766343	0.0383171	0	0	0	0	0	0	0.195586	1	0.214509	1	1	1		0	0	0
Tb427.BES40.2	transferrin-binding protein putative expression site-associated gene 7 ESAG7 protein putative	204.947	192.236	193.31	196.831	290.201	209.686	214.451	238.113	895.685	880.633	936.858	904.392	756.978	747.838	729.716	744.844	1.20979	0.00200565	4.5945	5.51397e-126	3.78392	4.36847e-98	3.79775	7.97772e-99	3.12774	8.49678e-74	0.823577	0.00148658		425.788	365.972	395.88	345.097	404.956	375.027	401.948	364.277	383.112	0.947225	0.538778	0.967945	0.711217	1.02187	0.807907		630.465	598.822	636.948
Tb427.BES40.20	expression site-associated gene 1 ESAG1 protein putative	494.006	499.018	534.443	509.156	475.618	536.318	581.511	531.149	2098.91	2047.84	2021.19	2055.98	1495.8	1556.66	1556.71	1536.39	1.0432	0.326243	4.03807	8.05232e-217	3.01759	8.87098e-140	3.87084	6.99746e-205	2.89262	6.69086e-130	0.747285	1.01283e-11		589.754	599.857	594.806	651.59	596.899	624.244	329.254	278.846	304.05	1.04956	0.563758	0.511339	2.37e-15	0.487196	2.19634e-17		731.706	633.095	718.106
Tb427.BES40.21	variant surface glycoprotein (VSG, psuedogene), putative, variant surface glycoprotein (VSG, psuedogene), fragment	10.6787	11.5854	9.14522	10.4698	10.8022	9.54885	10.6539	10.335	92.7012	83.5586	79.3313	85.197	54.2322	54.388	53.1081	53.9094	0.98854	0.844491	8.13711	0	5.14926	4.18631e-216	8.23146	0	5.20896	1.18264e-219	0.63282	3.80652e-22		9.78079	9.02732	9.40406	10.2912	12.0498	11.1705	2.30571	2.40092	2.35331	1.18413	0.0712414	0.250313	1.79e-30	0.211381	1.31607e-39		20.995	19.3989	20.6561
Tb427.BES40.3	transferrin-binding protein putative expression site-associated gene 6 ESAG6 protein putative	74.9227	68.8499	69.6953	71.156	124.269	84.989	94.9492	101.402	530.284	517.009	527.271	524.854	449.771	443.035	427.37	440.059	1.4252	5.07414e-08	7.37478	1.90151e-187	6.18324	4.6348e-159	5.17456	6.21781e-133	4.33851	4.53341e-108	0.838433	0.00561984		166.143	144.915	155.529	128.9	138.011	133.456	169.176	158.297	163.736	0.858009	0.0150392	1.05341	0.412207	1.22774	0.00117417		210.06	205.839	216.264
Tb427.BES40.4	expression site-associated gene 5 ESAG5 pseudogene putative	127.029	125.554	128.147	126.91	191.03	163.571	160.016	171.539	860.637	927.247	869.164	885.683	677.989	645.485	624.952	649.475	1.35176	1.21588e-12	6.97852	0	5.11736	1.37928e-304	5.16255	0	3.78571	7.7419e-210	0.733302	7.86218e-14		124.856	122.089	123.472	123.712	114.376	119.044	157.436	113.061	135.248	0.964305	0.71072	1.09618	0.351234	1.13675	0.19222		214.991	200.573	218.388
Tb427.BES40.5	expression site-associated gene 3 ESAG3 pseudogene putative expression site-associated gene 3 ESAG3 degenerate	196.467	185.321	206.328	196.039	390.122	280.008	342.369	337.5	4112.25	3860.08	3727.43	3899.92	3102.01	2955.48	2916.84	2991.45	1.72172	6.11363e-18	19.8927	0	15.2587	0	11.554	8.24445e-280	8.86248	1.97289e-230	0.767052	1.91434e-05		347.356	320.497	333.926	335.23	329.374	332.302	538.53	392.336	465.433	0.99519	0.962468	1.39427	0.00108487	1.40101	0.00091483		252.711	226.706	253.288
Tb427.BES40.6	hypothetical protein	19.884	14.5894	16.0527	16.842	30.1131	20.8088	25.6116	25.5112	483.719	428.564	427.149	446.477	309.879	286.191	264.403	286.824	1.51177	3.67605e-07	26.3846	0	16.9476	8.01454e-287	17.4529	0	11.2106	1.95143e-229	0.642349	5.79667e-12		52.0928	50.2347	51.1637	52.8833	52.2977	52.5905	62.6766	47.7864	55.2315	1.02833	0.799962	1.08506	0.445109	1.05517	0.628062		48.6778	42.9555	48.8323
Tb427.BES40.7	receptor-type adenylate cyclase putative expression site-associated gene 4 ESAG4 protein putative	15.8552	12.9514	15.1395	14.6487	17.3327	16.1124	18.0346	17.1599	198.501	137.953	138.856	158.436	125.784	108.232	112.71	115.575	1.17121	0.0496431	10.812	1.30455e-166	7.88684	1.57537e-130	9.23152	1.77154e-148	6.73394	9.12875e-114	0.729452	6.14816e-05		39.6793	42.0198	40.8496	47.2566	38.5005	42.8785	26.0357	20.8727	23.4542	1.05013	0.589051	0.574825	1.26e-09	0.547384	3.92227e-11		83.0072	74.9037	79.353
Tb427.BES40.8	hypothetical protein	607.332	570.51	631.636	603.16	626.918	619.024	624.391	623.444	3092.36	2776.81	2789.45	2886.21	1954.11	2032.65	2041.06	2009.27	1.0336	0.364903	4.78494	0	3.33114	9.01644e-230	4.62939	0	3.22285	4.00023e-218	0.696171	1.11165e-23		888.527	874.659	881.593	971.448	875.685	923.566	694.603	587.192	640.897	1.04768	0.597131	0.727117	0.000307857	0.694025	3.56539e-05		1241.85	1284.64	1350.51
Tb427.BES40.9	adenylate cyclase regulatory protein putative expression site-associated gene 8 ESAG8 protein putative	1.14468	1.88892	1.16666	1.40008	3.01955	1.78326	1.93254	2.24512	129.391	71.5892	71.397	90.7925	62.3406	66.5638	71.5987	66.8344	1.60986	0.00476844	64.9598	1.00901e-108	47.8157	6.84162e-97	40.3515	9.49788e-93	29.7029	3.31143e-81	0.736137	0.0389623		11.2336	11.6967	11.4652	15.6608	12.8833	14.2721	5.91913	6.40808	6.1636	1.24844	0.00784214	0.536084	9.17e-12	0.429401	5.52568e-21		13.1717	13.0652	12.096
Tb427.BES10.1	transferrin-binding protein putative expression site-associated gene 7 ESAG7 protein putative	1.50097	2.87812	1.78935	2.05615	10.9554	4.09953	4.81004	6.62165	39.4451	47.3853	49.7674	45.5326	58.2523	46.3034	53.1862	52.5806	3.23257	6.89215e-09	22.1896	5.13679e-46	25.6197	2.70817e-49	6.86445	2.24212e-22	7.92616	3.26895e-25	1.1547	0.433385		2.729	2.45387	2.59144	2.56715	7.53905	5.0531	216.43	199.217	207.823	1.93272	0.0201941	80.0637	3.76e-40	41.4322	1.90905e-32		3.23984	2.34874	3.49667
Tb427.BES10.2	transferrin-binding protein putative expression site-associated gene 6 ESAG6 protein putative	1.17837	1.0815	1.25099	1.17029	6.00467	2.49062	2.52116	3.67215	37.7285	42.0824	45.1988	41.6699	51.5157	45.1542	49.0378	48.5692	3.13767	4.79009e-11	35.4928	3.35552e-86	41.3596	4.16287e-92	11.312	2.78442e-50	13.1832	1.31575e-55	1.16547	0.28851		1.23957	0.949042	1.09431	1.34439	3.90397	2.62418	126.689	112.916	119.802	2.36516	0.00308504	109.306	1.61e-48	46.2318	9.05186e-38		1.04647	1.02417	1.37175
Tb427.BES10.3	expression site-associated gene 5 ESAG5 protein putative	4.25275	4.00783	4.58064	4.28041	3.91074	4.55011	4.25373	4.23819	15.0696	18.2471	18.89	17.4023	19.5249	17.865	20.6849	19.3583	0.988602	0.921008	4.06295	1.39683e-74	4.51801	1.09924e-85	4.10981	1.015e-75	4.57012	7.20739e-87	1.11203	0.120191		4.93617	5.70239	5.31928	3.95769	6.05696	5.00733	18.5369	15.3511	16.944	0.932165	0.680116	3.18511	9.69e-16	3.41694	3.2394e-17		9.99133	9.98214	11.6077
Tb427.BES10.4	expression site-associated gene 3 ESAG3 pseudogene putative	3.99319	2.97577	3.05668	3.34188	10.8432	6.33775	6.04934	7.74341	204.342	230.295	242.926	225.854	266.607	266.071	310.492	281.057	2.30848	2.03293e-12	67.1071	7.18353e-283	83.5002	2.65032e-306	29.0702	4.63404e-217	36.1736	7.34799e-240	1.2444	0.0121979		5.67856	3.91698	4.79777	4.57989	6.13823	5.35906	46.2271	37.5621	41.8946	1.11225	0.568339	8.78017	9.14e-43	7.89466	7.49718e-40		3.79952	2.57085	2.95738
Tb427.BES10.5	expression site-associated gene 2 ESAG2 protein putative	0.474505	0.488536	0.491242	0.484761	1.35701	0.711776	0.476918	0.848568	97.8754	114.226	132.072	114.725	107.901	106.948	132.219	115.689	1.75629	0.00117781	235.549	0	237.449	0	134.123	0	135.223	0	1.00837	0.924506		0.519946	0.704298	0.612122	0.61762	0.935739	0.776679	1.40293	2.50841	1.95567	1.23546	0.486704	3.09973	2.64e-06	2.5096	8.83168e-05		0.297859	0.381863	0.872366
Tb427.BES10.6	expression site-associated gene 11 ESAG11 pseudogene putative	5.90144	5.48716	6.0591	5.8159	4.63506	5.84701	6.5356	5.67256	59.0619	72.1428	91.3139	74.1728	55.4301	63.9947	66.451	61.9586	0.974265	0.839274	12.7385	9.08024e-120	10.64	1.90029e-104	13.0751	1.12094e-121	10.9211	3.81798e-106	0.835298	0.0536694		5.93299	7.54229	6.73764	7.23062	8.33867	7.78465	8.78516	9.32941	9.05729	1.14379	0.281966	1.3348	0.0267757	1.16703	0.239185		6.44637	6.44303	6.81877
Tb427.BES10.7	expression site-associated gene 1 ESAG1 protein putative	0.091457	0.035871	0.0344301	0.0539194	0.221924	0.283229	0.127892	0.211015	58.3508	68.9732	77.0371	68.1203	62.0972	61.1754	70.22	64.4975	3.5567	0.00728856	1137.87	0	1073.12	0	320.073	0	302.692	0	0.946694	0.420434		0.374138	0.0472166	0.210677	0	0.110988	0.0554942	0.63314	1.4768	1.05497	0.25885	0.128047	4.91431	0.000139665	18.8588	2.81664e-07		0.120863	0.073601	0.200339
Tb427.BES10.8	variant surface glycoprotein (VSG), putative	0.641355	0.621477	0.46869	0.577174	7.16015	2.86975	0.929831	3.65324	1844.05	1405.66	1560.15	1603.29	1845.38	1543.02	1723.41	1703.94	6.30393	8.48255e-09	2763.33	4.0448e-71	2936.09	9.15726e-72	438.364	1.83529e-52	465.865	4.23799e-53	1.06278	0.830462		0.363789	0.409022	0.386406	0.461165	3.74281	2.10199	1.56705	5.87435	3.7207	5.3731	0.0189269	9.51062	0.00218825	1.7718	0.402373		0.882468	0.941192	0.938571
Tb427.BES10.9	variant surface glycoprotein (VSG, pseudogene), putative	0.168384	0.148597	0.142628	0.153203	0	0.0244435	0.132449	0.0522975	0.161331	0.172628	0.627015	0.320325	0.0825016	0.195881	0.455939	0.244774	0.35585	0.128601	2.07948	0.189438	1.5902	0.450296	5.84428	0.00452453	4.46113	0.015359	0.765109	0.620593		0.110706	0.0651989	0.0879523	0	0	0	0	0	0	0.04634	0.0638524	0.0517517	0.0638524	1	1		0.433922	0.575913	0.474235
Tb427.BES122.1	ESAG7	2.91209	3.39419	2.63731	2.98119	14.6564	6.31708	7.77946	9.5843	142.92	138.926	146.353	142.733	197.205	152.987	157.042	169.078	3.21904	1.32865e-14	47.8564	1.9948e-116	56.6826	3.80606e-124	14.8668	7.71301e-71	17.6096	3.60344e-78	1.18451	0.208807		2.02295	1.78709	1.90502	0.895518	5.50102	3.19827	329.357	295.382	312.37	1.66542	0.266832	163.519	7.53e-19	98.2043	1.47498e-16		2.61401	2.2551	2.24383
Tb427.BES122.10	ESAG9	12.2921	11.6835	13.522	12.4992	12.8495	12.1987	14.4991	13.1824	26.43	28.1684	26.5328	27.0437	25.0709	29.4531	27.0881	27.204	1.05555	0.435793	2.16234	9.678e-34	2.17755	6.4024e-34	2.04854	9.15534e-30	2.06295	5.96773e-30	1.00705	0.920979		11.0833	9.98886	10.5361	10.2773	9.29903	9.78815	14.2563	12.5205	13.3884	0.934	0.495825	1.27836	0.0151449	1.3687	0.00183621		7.46818	6.06379	6.17454
Tb427.BES122.2	ESAG6	0.517194	0.553234	0.637214	0.569214	7.84777	2.62093	2.02177	4.16349	82.9919	77.8405	86.8642	82.5656	116.474	88.9899	98.1429	101.202	7.29756	1.40265e-14	144.43	1.57852e-64	176.969	3.73008e-68	19.7923	5.2291e-33	24.2578	1.74162e-36	1.22567	0.346599		0.989192	0.728216	0.858704	0.447016	1.92573	1.18637	189.967	173.21	181.588	1.34363	0.352277	210.99	4.07e-50	157.077	4.52695e-47		0.913387	0.662165	0.971081
Tb427.BES122.3	ESAG5	2.05189	2.48401	1.82717	2.12102	2.03127	2.52039	2.54515	2.3656	10.7587	11.4196	12.4642	11.5475	14.5131	13.6103	13.7	13.9411	1.11599	0.280576	5.45402	3.00908e-87	6.5786	5.94366e-108	4.88721	2.1321e-79	5.89496	1.92247e-99	1.20626	0.00787401		2.76726	2.65852	2.71289	2.41173	2.04714	2.22944	7.37562	6.3262	6.85091	0.829743	0.169647	2.53908	5.92e-15	3.06009	2.51948e-20		2.29968	2.55632	2.61164
Tb427.BES122.4	ESAG3	0.153668	0	0.0867751	0.0801475	2.03752	0.223072	0.322329	0.860974	51.6151	42.3109	46.4481	46.7913	66.8083	60.1979	65.6036	64.2033	9.84964	3.33867e-07	527.185	1.21477e-48	720.996	1.40317e-52	53.5441	6.84081e-32	73.441	1.23492e-35	1.37203	0.23821		0.0673535	0.0595006	0.063427	0	0.279727	0.139863	13.6301	12.9384	13.2843	1.79868	0.688916	185.449	5.73e-83	103.918	3.27919e-82		0.121845	0	0.144263
Tb427.BES122.5	ESAG4	1.86926	1.69998	1.95972	1.84299	1.91295	1.86811	1.94483	1.90863	6.72759	7.3819	8.24677	7.45208	10.7033	8.92328	9.63446	9.75369	1.0351	0.657344	4.04044	8.92499e-97	5.2817	1.06571e-137	3.90346	2.56238e-93	5.10264	1.01653e-133	1.30724	4.07764e-06		2.82025	2.98741	2.90383	2.57929	2.73841	2.65885	2.33291	2.61123	2.47207	0.912386	0.304159	0.845987	0.0742445	0.927217	0.427049		3.25368	3.12248	3.21607
Tb427.BES122.6	ESAG8	0.194702	0.0352456	0.0338299	0.087926	0.498411	0.0521797	0.188493	0.246361	20.1553	14.1964	14.6773	16.343	17.0246	19.5485	22.9265	19.8332	2.68577	0.00110858	173.343	7.17672e-108	210.127	9.07773e-115	64.5509	4.76585e-91	78.3071	4.11043e-98	1.21362	0.196656		1.18162	0.533525	0.857573	1.0171	0.654321	0.835709	1.06276	0.62188	0.842319	0.99661	1	1.00883	1	1.01226	1		1.71009	1.24146	1.47635
Tb427.BES122.7	ESAG3	0.537836	0.60271	0.462801	0.534449	1.81113	1.42766	1.04757	1.42879	69.9699	76.1596	75.1904	73.7733	115.547	93.3135	100.786	103.216	2.66776	4.85255e-10	137.317	0	191.995	0	51.475	0	71.988	0	1.39869	6.33511e-10		0.76334	0.714007	0.738673	0.591349	1.02566	0.808507	2.61521	2.18594	2.40057	1.05948	0.830778	3.26742	3.58e-08	3.08459	8.87114e-08		0.974764	0.948103	1.20219
Tb427.BES122.8	ESAG4	0.484071	0.368038	0.311201	0.38777	0.333023	0.32	0.374907	0.342643	4.17518	3.96145	4.10043	4.07902	5.35166	4.73887	5.00096	5.0305	0.877276	0.364529	10.3989	1.23459e-166	12.8076	1.09249e-202	11.8538	1.49309e-177	14.5993	3.06307e-214	1.23179	0.000397743		0.705062	0.519048	0.612055	0.657466	0.759164	0.708315	1.14712	0.738704	0.942912	1.15641	0.385734	1.58378	0.0046172	1.36964	0.0481647		1.11605	1.11475	1.03473
Tb427.BES122.9	variant surface glycoprotein (VSG, atypical), putative	1.80142	2.25009	2.66051	2.23734	2.59391	2.41389	2.47063	2.49281	35.263	40.2	41.8494	39.1041	54.4242	50.1009	51.6961	52.0738	1.12213	0.291084	17.5642	0	23.378	0	15.6527	1.47057e-297	20.834	0	1.33112	1.61556e-07		2.96395	1.20188	2.08291	1.61859	1.00899	1.31379	2.35029	1.91792	2.13411	0.642793	0.155083	1.03523	0.968762	1.61032	0.126599		1.18665	1.13747	1.35294
Tb427.BES126.1	folate transporter putative expression site-associated gene 10 ESAG10 protein putative	0.192588	0.0971179	0.20197	0.163892	1.93128	0.766821	0.692514	1.1302	8.57082	6.86614	7.5459	7.66095	11.3952	9.0095	8.84026	9.74831	6.79296	1.47588e-14	45.8532	8.76815e-54	58.2922	1.10305e-59	6.75059	2.17819e-21	8.5864	3.83231e-26	1.27204	0.189016		0.265296	0.511341	0.388319	0.672616	2.52915	1.60088	26.7602	20.8166	23.7884	4.04014	0.000542772	60.4162	1e-19	14.9644	1.69375e-11		0.589009	0.65316	0.865261
Tb427.BES126.10	expression site-associated gene 2 ESAG2 protein putative	1.49547	1.53969	1.03215	1.35577	7.43044	4.14884	2.22194	4.60041	587.394	642.25	651.455	627.033	567.589	551.794	586.604	568.662	3.38786	2.74347e-10	461.24	2.34844e-139	418.256	2.92941e-136	136.147	1.4989e-106	123.469	1.31865e-103	0.90691	0.566837		1.74793	1.25461	1.50127	1.608	10.3597	5.98386	7.98035	22.8544	15.4174	3.97289	0.020755	10.2418	0.000185747	2.57862	0.100989		1.54811	0.9862	1.03346
Tb427.BES126.11	expression site-associated gene 11 ESAG11 pseudogene putative	11.1827	11.8094	10.7596	11.2506	10.3314	11.0935	12.4229	11.2826	170.76	262.674	248.638	227.357	169.44	191.785	204.625	188.617	1.0031	0.981264	20.2059	1.34202e-219	16.7638	1.29099e-197	20.1436	2.20392e-219	16.7121	2.09255e-197	0.829664	0.023636		18.3554	15.1895	16.7724	16.6761	17.9915	17.3338	27.0692	28.0878	27.5785	1.03367	0.69891	1.64619	1.92e-09	1.59257	1.7833e-08		9.02855	10.8649	11.5027
Tb427.BES126.12	expression site-associated gene 1 ESAG1 protein putative	0.258526	0.202796	0.324418	0.261913	2.68852	1.06749	0.602529	1.45285	209.387	272.412	276.956	252.919	221.021	226.994	228.362	225.459	5.49166	3.43813e-11	949.656	2.1003e-150	845.871	3.25465e-146	172.944	8.00086e-116	154.146	5.68433e-112	0.891433	0.487284		0.151085	0.266939	0.209012	0.234087	3.4511	1.84259	4.62346	8.94543	6.78445	8.51992	0.0171878	31.349	0.000295754	3.69037	0.107714		0.0683298	0.392986	0.188769
Tb427.BES126.13	variant surface glycoprotein (VSG, pseudogene), putative	0	0.0538499	0.0516869	0.0351789	0.0475935	0	0	0.0158645	4.71058	4.85275	5.12428	4.89587	3.43823	2.84828	2.8364	3.04097	0.535424	0.68876	133.849	4.6699e-111	82.5596	2.3491e-75	250.16	5.54652e-115	153.699	1.46462e-79	0.619684	2.1714e-06		0	0	0	0	0.583159	0.29158	0	0.422283	0.211141	63.9274	0.0553399	41.2448	0.105448	0.72308	0.84668		0.0544322	0.0368302	0
Tb427.BES126.14	expression site-associated gene 3 ESAG3 pseudogene putative	0.122337	0	0.138166	0.0868345	0.15903	0.0710365	0.0320764	0.0873809	11.5204	6.91605	8.1999	8.87878	6.15389	4.55408	6.10985	5.60594	0.988011	1	95.1722	1.66304e-56	59.9067	3.06242e-44	96.3587	1.05372e-56	60.6535	1.91298e-44	0.630982	0.0107421		0	0.189478	0.0947388	0.124619	2.67234	1.39848	0.105865	2.11654	1.1112	13.6864	0.0981946	10.7982	0.116015	0.794262	0.873248		0.121254	0.147678	0.0287125
Tb427.BES126.2	transferrin-binding protein putative expression site-associated gene 7 ESAG7 protein putative	36.5274	35.284	34.8683	35.5599	137.996	58.2873	78.2465	91.51	461.332	536.66	530.918	509.637	661.166	622.747	644.967	642.96	2.57358	4.97755e-12	14.3298	7.70465e-71	18.0784	6.09451e-81	5.56805	3.79981e-34	7.02465	2.00288e-42	1.2616	0.0818178		25.8009	29.0597	27.4303	30.1132	74.3622	52.2377	833.97	730.408	782.189	1.90221	0.00717007	28.5065	5.91e-34	14.9862	1.12262e-24		46.8948	46.4132	51.0474
Tb427.BES126.3	transferrin-binding protein putative expression site-associated gene 6 ESAG6 protein putative	9.28558	9.678	8.544	9.16919	50.5863	18.1185	22.5174	30.4074	290.938	334.339	332.273	319.183	426.321	380.315	395.309	400.648	3.31657	3.47431e-12	34.7991	8.74542e-73	43.6798	9.15356e-80	10.4925	1.83549e-38	13.1704	1.24258e-44	1.25522	0.168857		8.63569	8.9794	8.80754	10.243	30.8027	20.5229	476.652	401.431	439.042	2.32537	0.00346479	49.8166	4.33e-30	21.424	1.98344e-21		12.8006	15.1919	15.222
Tb427.BES126.4	expression site-associated gene 5 ESAG5 protein putative	22.4573	21.4077	22.8334	22.2328	22.9457	24.3004	20.4826	22.5763	81.947	99.3564	94.4959	91.9331	86.9733	93.0247	94.0353	91.3445	1.01462	0.779474	4.13336	6.86709e-176	4.10774	6.62192e-174	4.07382	9.69341e-173	4.04857	9.08464e-171	0.993807	0.895323		40.5096	41.3248	40.9172	43.5242	47.3893	45.4567	92.2879	76.6865	84.4872	1.10991	0.147134	2.06712	3.25e-24	1.86243	2.46038e-18		49.4633	49.3958	51.9049
Tb427.BES126.5	expression site-associated gene 3 ESAG3 pseudogene putative	1.05495	1.55163	1.09216	1.23291	32.4097	11.5877	7.09948	17.0323	549.709	621.367	550.688	573.921	657.13	675.226	672.232	668.196	13.8005	6.02433e-21	464.641	8.18187e-74	540.821	3.30871e-76	33.6696	2.31145e-36	39.1996	1.17305e-38	1.16427	0.517807		1.3101	2.45087	1.88049	2.14924	10.562	6.3556	123.926	93.8936	108.91	3.3398	0.0106578	57.4399	1.13e-13	17.2062	1.14474e-08		1.46385	1.27347	1.19671
Tb427.BES126.6	receptor-type adenylate cyclase putative expression site-associated gene 4 ESAG4 protein putative	1.42242	1.367	1.51395	1.43446	2.39312	1.72108	1.53868	1.88429	55.7452	55.5213	57.0236	56.0967	65.553	67.8776	78.8861	70.7722	1.31543	0.000781323	39.0739	0	49.2952	0	29.7045	0	37.4752	0	1.26164	6.08831e-05		1.76266	1.85704	1.80985	2.30619	3.36201	2.8341	10.8525	10.8057	10.8291	1.54969	0.000135394	5.97469	9.8e-59	3.8556	2.03029e-37		2.60412	2.39131	2.42603
Tb427.BES126.7	adenylate cyclase regulatory protein putative expression site-associated gene 8 ESAG8 protein putative	0.0299542	0.0352456	0.0676599	0.0442866	0.591863	0.156539	0.125662	0.291355	28.3388	37.4301	31.8162	32.5283	35.7126	42.0065	44.321	40.68	6.49674	8.65101e-09	709.054	0	884.872	0	109.172	7.01965e-282	136.526	4.32906e-307	1.25102	0.00843258		0	0.0463935	0.0231967	0.0813677	0.272634	0.177001	1.52934	1.76199	1.64566	6.037	0.00466908	58.4925	1.01e-31	9.80195	8.91341e-21		0.0950047	0.132583	0.168726
Tb427.BES126.8	adenylate cyclase regulatory protein putative expression site-associated gene 8 ESAG8 protein putative	0	0.0164254	0.0945939	0.0370064	0.551648	0.178326	0.0878429	0.272606	27.3762	36.0317	35.5193	32.9757	32.0275	40.2891	42.9391	38.4186	7.36599	5.79891e-09	874.924	3.58809e-241	1016.65	2.37286e-251	118.819	2.47134e-201	138.399	2.43424e-212	1.16522	0.153683		0.171319	0.151344	0.161331	0.151678	0.660684	0.406181	0.84559	1.51347	1.17953	2.40901	0.042666	7.14487	1.12e-06	2.96996	0.00337593		0.25458	0.337021	0.131051
Tb427.BES126.9	expression site-associated gene 3 ESAG3 protein putative	0.332946	0.241084	0.491726	0.355252	6.12588	2.11175	0.510354	2.91599	405.825	486.995	428.543	440.455	482.599	473.48	495.918	483.999	8.13871	6.90979e-08	1226.96	1.91453e-45	1347.54	4.20024e-46	150.765	2.53728e-30	165.66	4.67412e-31	1.09886	0.777135		0.224512	0.515672	0.370092	0.382638	3.58983	1.98623	4.78716	7.85758	6.32237	5.24987	0.0234411	16.7387	0.000246752	3.19288	0.0894624		0.142153	0.247331	0.216394
Tb427.BES129.10	expression site-associated gene 3 ESAG3 protein putative	0.0512225	0.060271	0.0867751	0.0660895	0.266343	0.535372	0.0805822	0.294099	20.8648	20.9154	23.2043	21.6615	31.455	28.5125	32.301	30.7561	4.19901	0.000147531	313.863	5.52E-315	444.08	0	74.7722	3.91589e-284	106.019	0	1.41881	8.81351e-08		0.0898047	0.0396671	0.0647359	0.104356	0.0466211	0.0754884	0.709208	0.827114	0.768161	1.24014	1	11.1152	1.65e-07	8.9951	5.40637e-07		0.121845	0.0824438	0.120219
Tb427.BES129.11	expression site-associated gene 2 ESAG2 protein putative	0.756044	0.655495	0.741516	0.717685	1.73801	1.45565	1.14766	1.44711	60.6952	61.8914	71.1029	64.5632	99.1459	93.6443	106.333	99.7077	2.00711	6.20837e-08	89.3794	0	137.959	0	44.5326	0	68.7441	0	1.54383	1.31926e-18		0.662758	0.801191	0.731975	0.675566	1.41247	1.04402	2.61698	2.29477	2.45588	1.36879	0.171842	3.34256	5.15e-09	2.44259	8.33486e-06		0.252413	0.384275	0.504312
Tb427.BES129.12	expression site-associated gene 11 ESAG11 pseudogene putative expression site-associated gene 11 ESAG11 fragment	7.57183	8.30651	9.58029	8.48621	10.2425	9.85117	10.9864	10.36	67.2636	68.9719	75.2657	70.5004	81.3017	80.1358	83.4487	81.6287	1.22558	0.0129367	8.32939	7.07999e-237	9.63909	1.84127e-271	6.79635	2.16633e-208	7.86508	9.58437e-242	1.15729	0.00362747		9.28261	9.08209	9.18235	9.89745	12.2288	11.0631	15.5679	14.5773	15.0726	1.19426	0.157339	1.64565	4.62e-05	1.37801	0.00747005		5.8684	5.40627	5.93258
Tb427.BES129.13	expression site-associated gene 1 ESAG1 protein putative	0.0287251	0.0337994	0.0324418	0.0316554	0.179235	0.133436	0	0.104224	19.5013	20.3619	23.1043	20.9892	31.7889	23.9926	26.2723	27.3513	3.0327	0.0961162	592.533	1.48695e-206	766.715	1.81782e-233	195.529	1.15045e-196	254.043	5.64051e-223	1.30182	0.00372351		0.151085	0.133469	0.142277	0.0390145	0.209157	0.124086	1.04401	0.5301	0.787054	0.798915	1	5.56521	5.17e-05	6.96736	9.19384e-06		0.136659	0.0231168	0.026967
Tb427.BES129.2	transferrin-binding protein putative expression site-associated gene 7 ESAG7 protein putative	0.0831427	0.13044	0.0313001	0.0816276	0.345855	0.0965554	0.290663	0.244358	3.85404	3.6693	4.128	3.88378	6.77134	3.8688	5.7366	5.45891	2.97021	0.00972541	45.809	8.79785e-41	64.0982	5.66344e-49	15.4274	8.17332e-31	21.6222	1.10057e-38	1.4026	0.0533496		0.0971786	0.0858484	0.0915135	0.225849	0.454043	0.339946	13.2384	10.8682	12.0533	3.41297	0.022092	124.369	5.56e-82	36.6417	3.63422e-71		0.13185	0.178427	0.208144
Tb427.BES129.3	transferrin-binding protein putative expression site-associated gene 7 ESAG7 protein putative	0.221714	0.13044	0.1252	0.159118	0.806995	0.450592	0.348796	0.535461	13.3222	13.7031	13.6936	13.573	21.2193	18.538	18.5105	19.4226	3.27231	1.95105e-05	81.8908	2.08859e-184	116.96	1.36946e-228	25.0292	4.73952e-151	35.7791	1.22284e-193	1.43001	5.52139e-06		0.242947	0.171697	0.207322	0.338774	0.151348	0.245061	24.9898	25.7641	25.3769	1.25233	0.825756	119.996	2.18e-175	95.9481	8.42682e-176		0.307651	0.156123	0.104072
Tb427.BES129.4	transferrin-binding protein putative expression site-associated gene 6 ESAG6 protein putative	1.10492	0.691542	0.87617	0.890876	4.15614	1.33776	2.39161	2.6285	43.5811	46.6602	51.9447	47.3953	67.6976	56.528	60.4022	61.5426	2.93835	3.37477e-09	52.6903	1.52144e-98	68.3973	8.80499e-109	17.9324	2.8572e-65	23.2811	5.14929e-75	1.29835	0.0710712		0.906759	1.0195	0.963131	1.08561	2.01132	1.54847	75.3521	65.1841	70.2681	1.54625	0.0273129	72.4087	1.98e-217	46.8432	2.24703e-199		1.58445	1.85406	2.09665
Tb427.BES129.5	expression site-associated gene 5 ESAG5 protein putative	0.114691	0.0809709	0.155437	0.117033	2.24232	0.692605	0.553318	1.16275	28.8344	39.8569	40.9524	36.5479	42.4978	37.6779	39.6128	39.9295	9.72099	2.90594e-13	303.397	4.90218e-77	330.984	2.05721e-78	31.2158	2.45952e-45	34.0979	3.54991e-47	1.09248	0.659144		0.241296	0.106581	0.173938	0.0934643	0.167021	0.130243	10.4409	8.2545	9.34771	0.742929	0.807818	53.6833	4.67e-69	72.2637	5.31944e-74		0.272821	0.221518	0.258412
Tb427.BES129.6	expression site-associated gene 3 ESAG3 pseudogene putative expression site-associated gene 3 ESAG3 degenerate	0.0836332	0.164012	0.157424	0.135023	7.01589	2.4605	1.34494	3.60711	144.143	176.218	167.927	162.763	256.498	223.055	236.823	238.792	26.3823	3.44938e-21	1187.62	4.13563e-74	1739.7	1.84658e-79	45.024	3.11865e-37	66.0511	1.32436e-42	1.4671	0.118281		0.293256	0.0431774	0.168217	0.189318	0.304481	0.2469	46.1252	34.9191	40.5222	1.47038	0.49472	242.922	4.08e-124	165.555	2.41538e-121		0.309466	0.246784	0.209372
Tb427.BES129.7	receptor-type adenylate cyclase putative expression site-associated gene 4 ESAG4 protein putative	0.119156	0.148968	0.0756975	0.114607	0.441449	0.233513	0.171832	0.282265	11.0903	11.5091	12.9745	11.858	19.2854	17.0669	19.8156	18.7226	2.47084	8.26831e-07	102.814	0	162.168	0	41.6137	0	65.6557	0	1.57804	1.03746e-14		0.261134	0.173016	0.217075	0.384365	0.352469	0.368417	2.02357	2.11304	2.0683	1.7222	0.0149434	9.55541	7.11e-47	5.55098	2.12654e-35		0.560979	0.419528	0.43347
Tb427.BES129.8	hypothetical protein	2.34343	1.71772	3.21068	2.42394	6.55203	3.56915	2.82038	4.31385	134.275	124.322	136.661	131.753	169.405	152.662	169.21	163.759	1.7802	8.23881e-05	54.1718	2.73531e-164	67.3192	1.70695e-178	30.4307	7.85973e-136	37.8182	1.00987e-149	1.24284	0.0523488		6.87006	6.36656	6.61831	6.78312	6.57358	6.67835	20.1459	19.0532	19.5996	1.01241	0.967487	2.96996	1.81e-27	2.93363	2.09702e-27		2.34553	2.53515	4.25575
Tb427.BES129.9	adenylate cyclase regulatory protein putative expression site-associated gene 8 ESAG8 protein putative	0	0.0352456	0	0.0117485	0	0	0	0	1.49238	1.07043	1.20003	1.25428	1.81987	2.03848	1.89252	1.91696	0.156806	0.501123	96.6734	1.0582e-48	146.365	4.93836e-66	617.694	1.61028e-52	894.672	2.62922e-68	1.52696	0.00102487		0.0525165	0.0463935	0.049455	0.0203419	0	0.010171	0.0518419	0.138196	0.0950187	0.280068	0.377182	1.75468	0.552735	6.18964	0.0722315		0.0593779	0.0723179	0.0703023
Tb427.BES134.1	folate transporter putative expression site-associated gene 10 ESAG10 protein putative	26.1644	25.5096	26.5047	26.0596	26.5801	25.7524	24.4544	25.5956	33.6958	33.686	35.8077	34.3965	32.478	31.6373	30.2622	31.4591	0.982023	0.60764	1.32016	3.60952e-16	1.20671	5.34261e-08	1.34433	3.93234e-18	1.2288	2.50208e-09	0.914058	0.00827769		16.3037	17.7904	17.047	18.4222	17.3034	17.8628	76.2809	64.7664	70.5237	1.04823	0.534485	4.13784	3.82e-86	3.94746	2.31585e-81		14.1035	14.0042	12.3074
Tb427.BES134.2	transferrin-binding protein putative expression site-associated gene 7 ESAG7 protein putative	1.2545	1.11528	1.07048	1.14675	9.88603	3.72313	3.01149	5.54022	98.6289	110.271	111.398	106.766	89.5667	72.9031	75.9552	79.475	4.81797	5.87617e-13	92.6689	9.67932e-75	68.9673	1.8614e-67	19.2345	5.36617e-42	14.317	1.44627e-35	0.744367	0.118655		1.12415	1.25215	1.18815	1.28736	3.09556	2.19146	254.461	234.659	244.56	1.75151	0.00232724	204.221	0	116.636	0		1.72417	1.57044	2.38161
Tb427.BES134.3	transferrin-binding protein putative expression site-associated gene 6 ESAG6 protein putative	0.25989	0.0556	0.1601	0.15853	1.54792	0.795697	0.817707	1.05377	24.6547	27.6268	27.3035	26.5283	33.3389	25.2858	25.2768	27.9672	6.37278	4.17905e-16	158.934	3.37109e-213	167.298	2.60691e-217	24.9426	4.33993e-148	26.2788	1.62433e-151	1.05373	0.57969		0.16569	0.109779	0.137734	0.192536	0.387072	0.289804	78.0596	57.8799	67.9697	2.00009	0.147197	481.317	1.99e-178	241.28	1.98849e-170		0.355941	0.361258	0.310525
Tb427.BES134.4	expression site-associated gene 5 ESAG5 protein putative	30.9899	31.6688	27.684	30.1142	24.1197	28.1924	28.8056	27.0392	32.7263	32.2497	35.8789	33.6183	34.3164	32.2028	35.5648	34.028	0.897516	0.0366555	1.11669	0.0311443	1.12969	0.0174731	1.24421	2.13344e-05	1.25869	8.13975e-06	1.01164	0.819739		37.2456	33.33	35.2878	33.3195	38.0621	35.6908	52.4759	48.642	50.559	1.01042	0.887745	1.43468	9.63e-07	1.41989	1.94046e-06		38.2637	37.3775	39.4995
Tb427.BES134.5	expression site-associated gene 3 ESAG3 pseudogene putative expression site-associated gene 3 ESAG3 fragment	0	0	0	0	0.481374	0	0.161822	0.214399	12.1222	11.5248	9.31168	10.9862	15.8757	14.2695	16.0617	15.4023	43.2291	4.22127e-05	2078.67	3.33346e-107	2764.08	1.03628e-123	48.4013	4.50554e-88	67.8007	2.83903e-107	1.40252	0.00388233		0	0	0	0	0	0	4.8067	3.82618	4.31644	1	1	504.709	7.21e-31	520.445	2.71804e-31		0	0.0310426	0.0362129
Tb427.BES15.1	folate transporter putative expression site-associated gene 10 ESAG10 protein putative	0.0275125	0.0161863	0	0.0145663	0.743899	0.191705	0	0.311868	4.62433	3.35248	0	2.65894	4.67309	3.76063	0.0331096	2.82228	18.8976	0.0375289	160.066	0.00104998	168.863	0.00103982	8.47638	0.0860525	8.99447	0.079308	1.06142	0.959878		0	0.127835	0.0639177	0.0373676	0.425698	0.231533	19.4274	14.6605	17.0439	3.0005	0.0150447	241.434	3.37e-89	80.7546	1.48707e-76		0.130891	0.243551	0.361602
Tb427.BES15.10	expression site-associated gene 11 ESAG11 pseudogene putative	24.1835	23.5025	25.7279	24.4713	28.1966	27.989	28.7826	28.3227	250.166	340.067	147.696	245.976	286.856	312.484	168.313	255.884	1.15736	0.35884	10.0486	8.84758e-42	10.4541	5.74672e-43	8.68234	1.53476e-37	9.03271	1.08926e-38	1.04036	0.799494		18.0884	18.0887	18.0885	17.6001	20.9594	19.2797	33.0694	31.5105	32.29	1.06007	0.515657	1.78691	5.08e-11	1.68567	3.04096e-09		13.2854	12.0558	10.5381
Tb427.BES15.11	expression site-associated gene 1 ESAG1 protein putative	0.869683	0.477546	0.785767	0.710999	2.2912	1.48131	0.668881	1.48046	136.464	172.682	61.017	123.388	140.446	152.497	78.0421	123.662	2.06767	0.01241	171.811	2.17164e-53	172.15	2.4021e-53	83.0971	1.80986e-44	83.2743	1.82563e-44	1.00228	0.993017		0.6099	1.25718	0.933539	1.1812	0.686017	0.933611	5.61928	7.55656	6.58792	1.01074	1	6.88027	1.68e-17	6.80844	1.53432e-17		0.505696	0.793205	0.571519
Tb427.BES15.2	transferrin-binding protein putative expression site-associated gene 7 ESAG7 protein putative	4.99011	6.13404	7.6508	6.25832	32.9921	15.022	7.60182	18.5386	244.725	304.618	131.701	227.015	317.435	295.893	153.219	255.516	2.96237	0.000137589	36.2635	9.54317e-28	40.8155	4.76295e-29	12.2414	1.90713e-16	13.7783	1.23287e-17	1.12556	0.666811		5.32748	7.03792	6.1827	5.86886	17.0002	11.4345	367.313	309.385	338.349	1.84085	0.0347673	54.6303	1.2e-31	29.6786	3.46617e-25		6.65352	6.93239	8.63661
Tb427.BES15.3	transferrin-binding protein putative expression site-associated gene 6 ESAG6 protein putative	1.06319	1.0564	0.6404	0.919996	5.87226	3.0456	1.66019	3.52602	65.0905	83.2955	33.007	60.4643	107.58	96.8282	45.521	83.3096	3.8211	5.38634e-06	65.4347	5.59607e-35	90.1442	9.30663e-39	17.125	1.48582e-20	23.5951	4.27925e-24	1.37788	0.232286		0.745603	0.658672	0.702137	0.54552	1.54829	1.0469	69.3499	58.6974	64.0237	1.41288	0.134035	90.8611	2.02e-160	64.3343	1.42784e-150		1.14276	1.29292	1.19774
Tb427.BES15.4	expression site-associated gene 5 ESAG5 protein putative	20.4795	20.2435	20.032	20.2517	20.5178	21.8815	18.6438	20.3477	96.6989	116.646	67.1853	93.5102	110.846	121.575	72.299	101.573	1.00459	0.971432	4.61623	3.41187e-35	5.01485	1.26969e-38	4.59512	5.17111e-35	4.99193	1.95476e-38	1.08636	0.482809		25.8739	22.4294	24.1516	23.3402	24.7812	24.0607	49.6488	46.65	48.1494	0.996281	0.965624	1.99734	4.58e-23	2.0048	2.15795e-23		36.3255	36.233	32.9881
Tb427.BES15.5	expression site-associated gene 3 ESAG3 pseudogene putative expression site-associated gene 3 ESAG3 fragment	1.48949	0.664783	0.870109	1.00813	11.7509	6.68052	1.29282	6.57475	292.901	344.522	129.105	255.509	352.783	362.916	192.045	302.582	6.44879	2.5348e-06	250.32	3.98555e-30	296.33	2.77449e-31	38.8184	5.81117e-18	45.968	4.14702e-19	1.18425	0.631277		0.720389	0.477298	0.598844	1.53471	1.40243	1.46857	43.0237	33.1744	38.0991	2.4679	0.00921736	63.3229	1.27e-82	25.6965	1.1845e-68		0.73306	0.702676	1.39833
Tb427.BES15.6	expression site-associated gene 4 ESAG4 pseudogene putative	2.54897	2.85016	2.81143	2.73685	3.19334	2.53605	2.93909	2.88949	29.8288	33.236	14.6308	25.8985	34.8327	41.4696	21.9929	32.7651	1.05632	0.748343	9.46078	5.76562e-37	11.9704	1.48337e-43	8.95637	1.58089e-35	11.3322	4.80496e-42	1.26529	0.146286		3.29288	2.95513	3.12401	3.01661	3.31039	3.1635	6.20449	7.10059	6.65254	1.01101	0.897004	2.12502	3.37e-19	2.1019	8.32589e-19		4.29044	3.88069	4.21217
Tb427.BES15.7	adenylate cyclase regulatory protein putative expression site-associated gene 8 ESAG8 protein putative	0.0898626	0.105737	0.118405	0.104668	0.560713	0.347865	0.188493	0.36569	30.602	31.183	14.3542	25.3797	35.967	41.2922	25.1976	34.1522	3.46663	5.4368e-05	238.851	4.77822e-87	321.127	1.68908e-94	68.909	1.2568e-68	92.7159	7.91339e-76	1.34588	0.106157		0.60394	0.695902	0.649921	0.569574	0.599795	0.584684	1.91815	1.38196	1.65005	0.89394	0.649037	2.5635	4.53e-07	2.86778	1.88825e-08		0.70066	0.68702	0.731144
Tb427.BES15.8	expression site-associated gene 3 ESAG3 protein putative	3.15018	3.67653	2.45863	3.09511	11.9322	5.14552	4.6469	7.24153	325.03	388.63	158.273	290.645	443.682	466.836	235.631	382.05	2.33984	0.000568908	93.8156	2.25619e-51	123.314	1.31635e-55	40.0952	8.70149e-39	52.7042	6.18015e-43	1.31451	0.244928		4.71474	5.47406	5.0944	4.41773	6.52696	5.47234	15.0707	20.3824	17.7266	1.06459	0.709207	3.46285	3.14e-14	3.25284	4.62823e-13		2.78214	2.49392	2.9093
Tb427.BES15.9	expression site-associated gene 2 ESAG2 protein putative	1.80401	2.38803	1.7596	1.98388	5.32974	3.04733	2.17152	3.5162	219.962	280.881	106.513	202.452	310.033	313.67	149.356	257.686	1.77355	0.0187649	101.987	6.39773e-55	129.804	8.43689e-59	57.5048	3.99206e-46	73.192	5.59068e-50	1.27285	0.293278		1.90489	1.8098	1.85735	1.25295	4.32879	2.79087	9.50855	12.7681	11.1383	1.49032	0.276314	5.98183	1.13e-06	4.0143	0.000111364		1.41417	1.22083	1.67435
Tb427.BES28.1	transferrin-binding protein putative expression site-associated gene 7 ESAG7 protein putative	0.165799	0.0650292	0.187252	0.13936	1.03453	0.256728	0.782495	0.691252	6.89883	7.3819	5.98939	6.75671	11.9867	8.67934	11.5394	10.7352	4.85083	9.50708e-07	46.6565	1.18344e-44	74.0129	7.95139e-56	9.61989	6.48827e-25	15.2778	9.74432e-35	1.58855	0.0126228		0	0.0855974	0.0427987	0.0750629	0.452716	0.263889	18.9865	16.8283	17.9074	4.77042	0.0240454	347.843	2.7e-120	73.7389	9.0459e-112		0.175287	0.133429	0.025942
Tb427.BES28.10	expression site-associated gene 3 ESAG3 protein putative	2.12573	2.32043	2.02475	2.15697	2.66343	2.52815	3.25015	2.81391	46.8336	62.5061	61.5362	56.9586	88.5089	83.6604	98.1049	90.0914	1.308	0.016558	26.3924	8.29653e-278	41.7414	0	20.178	9.87305e-253	31.9135	0	1.5817	3.72571e-11		2.29002	2.53869	2.41436	3.09589	3.26348	3.17968	3.90065	3.66293	3.78179	1.30939	0.057106	1.56631	0.00181811	1.19629	0.20255		1.40122	1.23666	1.25028
Tb427.BES28.11	expression site-associated gene 2 ESAG2 protein putative	1.15721	1.4978	1.15446	1.26982	2.40687	1.36629	1.59799	1.79038	91.1913	92.3566	106.728	96.7586	164.931	141.506	166.373	157.603	1.42447	0.00241197	76.4063	0	124.412	0	53.639	0	87.3436	0	1.62848	2.23048e-16		1.92741	1.43384	1.68063	2.12183	2.00119	2.06151	4.53966	5.11641	4.82803	1.23843	0.183639	2.8737	8.74e-15	2.32065	8.64767e-11		0.871693	1.31931	0.814789
Tb427.BES28.12	expression site-associated gene 11 ESAG11 pseudogene putative expression site-associated gene 11 ESAG11 degenerate	0.221066	0.162573	0.0936258	0.159088	0.316107	0.0962731	0.173888	0.195423	8.2907	10.1663	11.7233	10.0601	12.8171	11.9261	12.3043	12.3491	1.22586	0.633129	60.946	3.28953e-106	74.6607	9.08406e-119	49.725	6.42321e-104	60.9296	3.69726e-116	1.22654	0.0651887		0	0.0427987	0.0213993	0.0375315	0.150905	0.0942183	0.1913	0.446206	0.318753	3.2463	0.378171	10.6416	0.00392334	3.33698	0.0827732		0.175287	0.289096	0.285362
Tb427.BES28.13	expression site-associated gene 1 ESAG1 protein putative	0.1149	0.101398	0.162209	0.126169	0.926047	0.400309	0.42177	0.582709	41.6132	45.8396	51.9625	46.4718	64.4785	60.583	68.4463	64.5026	4.56448	1.34634e-07	357.736	0	495.513	0	78.3897	0	108.722	0	1.38743	1.24145e-07		0	0.0889796	0.0444898	0.195072	0.209157	0.202115	1.29258	0.79515	1.04387	3.90683	0.0692627	20.1263	2.24e-10	5.2065	2.36368e-06		0.204989	0.208052	0.242703
Tb427.BES28.14	variant surface glycoprotein (VSG, pseudogene), putative	0	0	0	0	0	0	0	0	1.08116	0.93651	1.06256	1.02674	0.982905	0.711044	1.69748	1.13048	1	1	160.636	7.67417e-14	167.374	3.52642e-14	161.827	7.67417e-14	168.683	3.52642e-14	1.09863	0.800079		0	0	0	0	0.256764	0.128382	0	0	0	12.7106	0.252119	1	1	0.0850886	0.252119		0	0	0
Tb427.BES28.2	transferrin-binding protein putative expression site-associated gene 7 ESAG7 protein putative	0	0	0	0	0	0	0	0	0	0	0.0567715	0.0189238	0	0	0	0	1	1	6.31468	0.504513	1	1	6.35435	0.504513	1	1	0.165469	0.504513		0	0	0	0	0	0	0	0	0	1	1	1	1	1	1		0	0	0
Tb427.BES28.3	transferrin-binding protein putative expression site-associated gene 7 ESAG7 protein putative	0	0	0	0	0	0	0	0	0	0	0	0	0	0.0642914	0	0.0214305	1	1	1	1	6.62542	0.504599	1	1	6.6697	0.504599	6.63075	0.504599		0	0	0	0	0	0	0	0	0	1	1	1	1	1	1		0	0	0
Tb427.BES28.4	transferrin-binding protein putative expression site-associated gene 6 ESAG6 protein putative	0.703515	0.496675	0.45024	0.550143	2.63382	1.14381	1.3773	1.71831	26.8849	29.3444	29.726	28.6518	40.9038	34.2909	41.7674	38.9874	3.1013	9.66301e-12	51.2834	4.5662e-169	69.7488	8.32713e-194	16.5367	1.014e-116	22.4959	4.42126e-140	1.36049	0.00192846		0.534483	0.472166	0.503324	0.414057	1.02451	0.719282	52.1123	44.8449	48.4786	1.35308	0.287888	95.7772	4.18e-195	70.8215	3.23552e-187		0.464857	0.717138	0.462321
Tb427.BES28.5	expression site-associated gene 5 ESAG5 protein putative	29.5577	28.6142	27.5988	28.5903	29.5869	28.9303	27.5783	28.6985	106.665	124.373	129.026	120.021	122.78	118.356	124.89	122.009	1.00342	0.941756	4.19653	2.18053e-233	4.26563	5.10266e-238	4.18224	1.25926e-232	4.25111	3.00252e-237	1.01647	0.693901		30.3302	31.4791	30.9046	32.4653	32.8228	32.6441	79.0774	71.1476	75.1125	1.05576	0.392983	2.43228	1.81e-47	2.30384	1.91413e-42		37.4361	34.8132	35.0431
Tb427.BES28.6	expression site-associated gene 3 ESAG3 pseudogene putative expression site-associated gene 3 ESAG3 degenerate	0.0278777	0.0656047	0.125939	0.0731405	1.0147	0.45325	0.175427	0.547791	26.7101	29.0703	26.6037	27.4614	44.1459	40.7323	45.761	43.5464	7.39393	1.00999e-09	365.17	0	577.555	0	49.4045	9.90984e-300	78.3268	0	1.58599	1.76402e-13		0.048876	0	0.024438	0	0	0	4.96956	3.98708	4.47832	0.195463	1	154.97	1.77e-41	745.451	7.44026e-42		0.0884189	0.112175	0.0785146
Tb427.BES28.7	receptor-type adenylate cyclase putative expression site-associated gene 4 ESAG4 protein putative	1.77989	1.96287	1.81674	1.85317	2.24597	2.17081	2.17915	2.19864	19.1063	20.2435	24.2277	21.1925	34.3577	28.4246	35.6161	32.7995	1.18785	0.031603	11.4456	4.18624e-240	17.7063	0	9.6356	1.85063e-216	14.9063	3.41775e-298	1.54703	1.64828e-12		2.41549	3.37958	2.89753	2.60963	2.65707	2.63335	5.20715	4.22607	4.71661	0.905552	0.412913	1.62835	1.94e-05	1.79819	3.64009e-07		4.20439	3.48208	3.56564
Tb427.BES28.8	hypothetical protein	2.15135	1.22049	2.16938	1.84707	1.15859	1.78457	1.3699	1.43769	4.12247	3.46589	2.9992	3.52919	4.06572	3.93275	4.53077	4.17641	0.770897	0.170948	1.8957	9.81352e-05	2.24482	7.43872e-07	2.45911	1.26758e-07	2.91186	2.38488e-10	1.18425	0.286253		2.15531	2.32052	2.23792	1.93058	2.6574	2.29399	2.2606	2.3041	2.28235	1.00469	0.941518	1.01681	1	1.01207	1		5.3612	5.44129	6.31149
Tb427.BES28.9	adenylate cyclase regulatory protein putative expression site-associated gene 8 ESAG8 protein putative	0.269588	0.246719	0.152235	0.222847	0.623014	0.59137	0.219909	0.478098	24.4356	19.6363	19.5235	21.1985	21.6428	22.9633	27.4325	24.0129	2.10997	0.000199731	93.6716	1.20088e-246	106.071	8.77505e-260	44.3976	9.35633e-215	50.2878	7.87432e-228	1.13293	0.14241		1.62801	1.04385	1.33593	1.62735	1.6358	1.63158	0.725787	0.898271	0.812029	1.23205	0.211097	0.606969	0.0101697	0.492642	0.000119113		1.69821	1.36199	1.68725
Tb427.BES29.1	folate transporter putative expression site-associated gene 10 ESAG10 protein putative	0.11005	0.0647453	0.0310723	0.0686226	0.600841	0.159754	0.115419	0.292005	3.79587	3.28801	3.50446	3.52945	5.41	3.55259	4.53601	4.49954	4.12368	9.54109e-05	49.1932	2.50981e-32	62.5913	3.02228e-36	11.9315	1.81371e-19	15.1976	1.44259e-22	1.27414	0.304615		0.0723535	0.170447	0.1214	0.280257	0.425698	0.352977	29.2839	18.9127	24.0983	2.74213	0.00504451	189.775	8.45e-99	69.3421	5.23722e-85		0.283597	0.332115	0.322858
Tb427.BES29.2	transferrin-binding protein putative expression site-associated gene 6 ESAG6 protein putative	4.72528	4.53652	4.32775	4.52985	18.6537	7.97199	11.1937	12.6065	107.086	116.595	127.024	116.902	146.146	130.285	138.656	138.362	2.78388	7.42988e-14	25.7813	4.43002e-104	30.5118	1.46418e-112	9.26097	5.47473e-59	10.9605	1.07452e-66	1.18353	0.180801		7.66623	4.95187	6.30905	5.87507	12.4959	9.18546	231.223	200.65	215.937	1.45164	0.101806	34.2542	3.16e-42	23.5979	5.09859e-36		6.3005	6.84868	6.75343
Tb427.BES29.3	transferrin-binding protein putative expression site-associated gene 7 ESAG7 protein putative	2.89076	3.20518	2.54277	2.87957	20.8412	8.26363	10.4363	13.1804	188.49	222.857	233.219	214.855	248.444	229.092	237.665	238.4	4.57854	2.12935e-20	74.5433	5.24922e-116	82.7052	6.47832e-120	16.2812	2.77522e-63	18.0648	4.46548e-67	1.10957	0.478934		3.89858	2.84133	3.36995	3.51096	7.03307	5.27201	251.355	211.656	231.505	1.55083	0.0287572	68.7969	3.36e-84	44.366	3.10983e-73		4.14346	4.22773	4.82749
Tb427.BES29.4	expression site-associated gene 5 ESAG5 protein putative	36.0339	35.3944	37.5897	36.3393	34.7149	37.7627	36.0609	36.1795	67.1453	88.4677	85.2925	80.3018	71.545	76.934	79.1864	75.8885	0.9954	0.939361	2.20954	2.39048e-45	2.08849	3.02292e-39	2.21975	7.31104e-46	2.09814	1.00869e-39	0.945218	0.30488		56.4585	57.94	57.1992	60.5762	60.2291	60.4027	94.1242	85.1165	89.6204	1.05591	0.292017	1.56845	1.32e-18	1.48541	7.6408e-15		72.1308	68.3541	69.354
Tb427.BES29.5	expression site-associated gene 3 ESAG3 pseudogene putative expression site-associated gene 3 ESAG3 fragment	6.27321	6.75828	6.57883	6.53677	21.9013	9.79247	10.8942	14.196	296.442	354.713	331.576	327.577	336.795	346.827	372.961	352.194	2.17472	3.57346e-08	50.0935	1.9987e-133	53.8564	4.33006e-137	23.0346	1.04001e-99	24.7655	2.27281e-103	1.07517	0.570338		4.57075	5.7413	5.15602	5.80929	8.23084	7.02006	71.276	55.3466	63.3113	1.34444	0.0765509	12.2373	1.49e-56	9.10296	3.54868e-47		6.13692	4.52392	5.96576
Tb427.BES29.6	expression site-associated gene 2 ESAG2 protein putative	0.249245	0.195516	0.281495	0.242086	8.53204	2.82218	1.72092	4.35838	126.976	130.952	146.43	134.786	189.178	180.178	205.417	191.591	17.7873	2.32951e-20	549.258	1.04104e-67	780.238	1.21306e-72	30.8816	4.5872e-32	43.8945	6.70355e-37	1.42143	0.152637		0.364153	0.546882	0.455518	1.21305	3.62969	2.42137	64.9212	53.327	59.1241	5.18267	1.08213e-06	127.71	3.62e-39	24.6651	1.71668e-23		0.675238	0.300874	0.50698
Tb427.BES29.7	expression site-associated gene 11 ESAG11 pseudogene putative	4.53436	2.75192	5.06714	4.11781	3.67311	6.31902	3.35393	4.44868	12.7524	18.4548	20.3474	17.1849	17.3991	17.6012	20.0466	18.349	1.07523	0.733957	4.16137	1.06132e-12	4.44259	1.16842e-13	3.87025	1.19747e-11	4.13183	1.30467e-12	1.06765	0.730275		3.43095	4.50942	3.97019	3.95445	5.56063	4.75754	14.3736	13.5426	13.9581	1.17281	0.336397	3.49547	3.92e-17	2.98068	4.18429e-14		1.55168	1.3444	1.16503
Tb427.BES29.8	expression site-associated gene 1 ESAG1 protein putative	0.256964	0.436737	0.0967372	0.263479	6.14624	1.95629	1.078	3.06018	72.7191	95.6413	109.251	92.5371	99.0804	104.757	122.837	108.891	11.5313	3.42143e-12	347.815	1.93615e-47	408.953	6.04041e-49	30.1658	1.31087e-24	35.4944	2.61815e-26	1.17672	0.56181		0.100115	0.44221	0.271162	0.698017	2.23486	1.46644	47.7342	40.571	44.1526	5.06629	6.10352e-05	155.071	1.13e-35	30.6724	1.94895e-23		0.113195	0.252749	0.294845
Tb427.BES51.1	folate transporter putative expression site-associated gene 10 ESAG10 protein putative	0.11005	0	0.0310723	0.0470408	0.286115	0.223656	0.0577095	0.18916	3.81093	2.93342	3.91426	3.55287	5.78744	4.54476	4.33736	4.88985	3.66675	0.000221508	68.5223	5.62617e-75	93.9507	1.20564e-88	18.692	5.7191e-55	25.6655	6.91302e-68	1.37377	0.0189267		0.0482357	0.0852236	0.0667296	0.0373676	0.150246	0.0938069	18.7845	15.8663	17.3254	1.25446	0.792923	244.842	6.83e-186	195.57	1.1389e-183		0.0545378	0.088564	0.129143
Tb427.BES51.10	expression site-associated gene 11 ESAG11 pseudogene putative	5.07004	4.62936	4.48922	4.72954	8.26737	8.14892	7.65703	8.02444	190.088	275.491	277.155	247.578	243.245	251.631	249.868	248.248	1.69256	1.57967e-07	52.1947	0	52.3338	0	30.838	9.0E-314	30.9211	3.21E-313	1.00273	0.970912		2.63112	1.69615	2.16364	1.87303	3.61784	2.74543	6.739	8.98212	7.86056	1.25381	0.41267	3.62785	3.56e-07	2.89393	1.73908e-05		1.76885	1.46886	2.05621
Tb427.BES51.11	expression site-associated gene 1 ESAG1 protein putative	8.98672	8.32294	8.15234	8.48733	9.55672	7.81052	9.94201	9.10308	190.713	226.756	235.015	217.494	233.698	234.749	245.185	237.877	1.07369	0.311325	25.5797	0	27.9759	0	23.8243	0	26.056	0	1.0937	0.0680579		6.65808	7.54307	7.10057	6.61475	6.8074	6.71107	11.7905	14.5113	13.1509	0.942396	0.622101	1.83696	4.5e-08	1.94926	2.11008e-09		5.14891	5.50578	5.49747
Tb427.BES51.2	transferrin-binding protein putative expression site-associated gene 7 ESAG7 protein putative	5.96584	4.92035	4.3449	5.07703	37.2538	17.3854	16.9579	23.8657	311.363	362.105	346.65	340.04	367.773	363.088	375.012	368.625	4.69427	2.50635e-23	66.8445	1.34721e-120	72.4609	7.14511e-124	14.2397	4.46986e-62	15.4366	3.95371e-65	1.08407	0.571198		6.305	4.44728	5.37614	4.20286	13.4479	8.82539	408.131	358.773	383.452	1.6358	0.119933	71.3105	2.33e-29	43.5967	6.65908e-25		6.12301	5.81064	7.04014
Tb427.BES51.3	transferrin-binding protein putative expression site-associated gene 6 ESAG6 protein putative	0.897802	1.6402	1.2808	1.27293	14.7175	5.65219	5.05492	8.47487	164.641	191.671	180.495	178.935	207.843	200.473	202.243	203.52	6.67764	1.35162e-18	140.833	1.35274e-85	160.16	1.59475e-88	21.0906	8.83965e-45	23.9878	1.05703e-47	1.13739	0.495111		1.24267	0.731857	0.987265	0.577609	3.05357	1.81559	142.748	127.968	135.358	1.81927	0.175868	136.823	8.76e-21	75.2343	8.49524e-18		2.02324	1.36898	1.2421
Tb427.BES51.4	expression site-associated gene 5 ESAG5 protein putative	8.48781	8.06836	7.74427	8.10015	8.29561	8.6934	7.50067	8.16323	50.3428	61.4186	57.9246	56.562	58.1191	61.8717	62.7769	60.9226	1.00587	0.923853	6.97334	2.14438e-285	7.51324	1.07694e-307	6.93264	3.11353e-284	7.46939	1.7573e-306	1.07744	0.124747		6.95827	8.70317	7.83072	9.52675	8.47642	9.00158	27.4416	23.16	25.3008	1.14971	0.196139	3.22854	2.14e-30	2.80818	1.15535e-24		13.0864	13.0921	15.0513
Tb427.BES51.5	expression site-associated gene 3 ESAG3 pseudogene putative	1.42351	0.837489	1.74167	1.33423	11.8019	4.68395	4.35447	6.94677	329.369	389.264	346.926	355.186	387.533	407.876	407.244	400.884	5.18092	1.38499e-15	264.257	3.23994e-119	298.194	1.13985e-122	51.0073	1.04514e-77	57.568	3.59055e-81	1.12867	0.478027		1.17855	1.77606	1.4773	1.87971	2.73524	2.30747	59.3337	47.5229	53.4283	1.51572	0.0602125	35.6722	9.48e-100	23.5427	4.23521e-88		1.06602	1.71838	1.8561
Tb427.BES51.6	expression site-associated gene 4 ESAG4 pseudogene putative	3.17503	2.59584	2.95453	2.90846	2.67404	3.09866	2.77494	2.84921	11.6051	10.6275	11.8593	11.3639	14.4998	14.1498	15.813	14.8209	0.975547	0.722401	3.89797	5.69285e-145	5.08115	2.62414e-211	3.99568	1.56919e-149	5.20852	7.78187e-217	1.30356	3.37852e-08		3.38435	3.5554	3.46987	3.21906	3.81238	3.51572	4.05033	3.81678	3.93356	1.00644	0.934749	1.13517	0.150804	1.12791	0.179013		3.74084	3.64077	3.81334
Tb427.BES51.7	adenylate cyclase regulatory protein putative expression site-associated gene 8 ESAG8 protein putative	0.56913	0.387702	0.439789	0.46554	1.12143	0.817482	0.549772	0.82956	71.093	52.8373	54.1859	59.3721	57.7272	66.6076	73.5019	65.9456	1.76484	0.00030205	125.883	0	139.797	0	71.3301	6.36182e-291	79.2227	4.38971e-302	1.11079	0.216447		3.28228	4.08263	3.68245	3.64121	3.95319	3.7972	2.90315	4.38771	3.64543	1.02686	0.85471	0.976664	0.938355	0.951122	0.764348		3.51518	3.25431	2.89646
Tb427.BES51.8	expression site-associated gene 3 ESAG3 pseudogene putative	0.0256113	0.120542	0.0867751	0.0776428	1.46489	0.505629	0.349189	0.773235	114.924	143.527	125.124	127.859	135.859	143.694	144.06	141.204	10.0251	4.05068e-16	1629.56	0	1795.58	0	162.596	0	179.558	0	1.10458	0.0974402		0	0	0	0	0.186485	0.0932423	0.975161	1.24067	1.10792	16.617	0.126726	190.949	2.47e-13	12.8353	2.64634e-10		0.0406152	0.0824438	0.0480875
Tb427.BES51.9	expression site-associated gene 2 ESAG2 protein putative	6.59293	6.96501	7.88398	7.14731	8.6818	7.11132	8.07057	7.95456	175.406	202.994	214.916	197.772	242.875	240.463	260.354	247.897	1.11625	0.102604	27.6977	0	34.7158	0	24.8133	0	31.1006	0	1.25341	4.9046e-06		7.55086	6.9234	7.23713	6.54263	7.91421	7.22842	16.3561	16.2443	16.3002	0.993245	0.980891	2.25499	1.19e-19	2.27035	7.41915e-20		5.19528	4.20517	5.4421
Tb427.BES56.1	folate transporter putative expression site-associated gene 10 ESAG10 protein putative	0.0275125	0.0647453	0.0466085	0.0462888	1.10154	0.111828	0.100992	0.438121	8.23944	5.15766	6.88175	6.75962	11.6108	7.90532	8.98925	9.5018	9.28538	1.51452e-05	142.116	2.53258e-19	199.295	6.29108e-21	15.3093	1.364e-09	21.5109	2.46248e-11	1.40538	0.389625		0.120589	0.0639177	0.0922534	0.0934189	0.275451	0.184435	15.1895	11.868	13.5288	1.87509	0.164414	144.886	1.52e-123	77.4402	5.82684e-116		0.0981681	0.166058	0.0645717
Tb427.BES56.10	expression site-associated gene 2 ESAG2 protein putative	0	0	0.022661	0.00755367	0	0	0	0	0.0219708	0.0470185	0	0.0229964	0	0	0.0241468	0.00804894	0.271115	1	2.4548	0.630719	1.08077	1	9.07121	0.255785	3.83977	1	0.444072	0.630719		0	0	0	0	0	0	0	0	0	1	1	1	1	1	1		0	0	0
Tb427.BES56.11	expression site-associated gene 11 ESAG11 pseudogene putative	0	0	0	0	0	0	0	0	0	0	0	0	0	0	0	0	1	1	1	1	1	1	1	1	1	1	1	1		0	0	0	0	0	0	0	0	0	1	1	1	1	1	1		0	0	0
Tb427.BES56.12	expression site-associated gene 1 ESAG1 protein putative	0	0	0	0	0.23898	0	0.0602529	0.0997443	17.7084	18.1406	17.8225	17.8905	19.929	16.9419	18.4943	18.4551	27.4496	0.002052	4547.63	3.13489e-250	4444.88	1.01941e-245	166.764	1.70926e-234	171.583	1.434e-238	1.03092	0.688617		0.100723	0	0.0503616	0	0.313736	0.156868	0.64629	0.861412	0.753851	2.65029	0.294237	13.8993	1.94e-06	5.29364	0.000218948		0	0.0462337	0
Tb427.BES56.2	transferrin-binding protein putative expression site-associated gene 6 ESAG6 protein putative	2.54529	2.41257	2.42213	2.45999	12.8671	4.40647	5.80855	7.69406	91.4569	89.8806	95.7235	92.3537	125.387	103.687	108.314	112.463	3.12782	1.85872e-10	37.4817	1.13751e-73	45.6379	1.10316e-79	11.9834	2.85369e-42	14.5918	8.73686e-48	1.21769	0.227964		3.55344	3.61366	3.58355	3.00888	6.26351	4.63619	207.531	189.679	198.605	1.27648	0.178986	55.3357	1.24e-90	43.3531	1.95904e-83		2.54144	3.01562	3.27451
Tb427.BES56.3	transferrin-binding protein putative expression site-associated gene 7 ESAG7 protein putative	1.13628	1.76094	1.1894	1.36221	13.6036	5.34273	5.11567	8.02068	166.27	176.484	171.184	171.313	219.363	177.771	191.276	196.136	5.90161	1.19989e-18	125.862	1.21091e-96	144.076	2.32994e-100	21.3272	2.81184e-52	24.4166	7.79878e-56	1.14488	0.435344		1.84639	1.45942	1.65291	0.903396	5.49897	3.20118	186.105	167.306	176.706	1.92145	0.161284	106.609	1.53e-16	55.4981	1.08807e-13		1.75801	2.27494	2.28959
Tb427.BES56.4	expression site-associated gene 5 ESAG5 protein putative	10.3936	10.1259	8.72063	9.74673	11.3809	10.5872	10.468	10.812	52.2146	66.8745	65.0693	61.3861	65.2813	63.9288	66.0399	65.0833	1.10876	0.113358	6.29168	1.58149e-203	6.67079	4.53652e-216	5.67451	2.73831e-184	6.01644	2.77303e-196	1.06027	0.291626		13.9854	12.6592	13.3223	13.4495	13.1975	13.3235	31.8621	25.1089	28.4855	1.00126	1	2.14571	4.53e-16	2.14302	3.74274e-16		15.6881	15.5904	16.5638
Tb427.BES56.5	expression site-associated gene 3 ESAG3 pseudogene putative	3.78022	5.58269	4.09508	4.486	20.0572	11.4679	8.90022	13.4751	333.932	373.313	324.879	344.041	409.34	386.803	408.133	401.426	3.01182	2.80303e-14	76.81	3.37647e-152	89.6166	4.88685e-160	25.5031	4.5101e-104	29.7565	7.4258e-112	1.16681	0.228397		2.70514	1.73256	2.21885	2.40998	3.30021	2.85509	51.8055	39.6855	45.7455	1.28037	0.251012	20.7516	1.43e-65	16.2105	1.03565e-59		3.36443	2.14194	2.13656
Tb427.BES56.6	receptor-type adenylate cyclase putative expression site-associated gene 4 ESAG4 protein putative	0.0148945	0	0	0.00496483	0.0309789	0.0172973	0	0.0160921	1.37814	1.3612	1.68301	1.47412	1.59577	1.43812	1.88208	1.63866	2.6504	0.292024	228.695	1.2257e-104	251.523	9.94474e-112	86.38	5.16446e-99	95.5159	1.7364e-106	1.10928	0.294753		0.0261134	0	0.0130567	0	0	0	0.12889	0.274867	0.201878	0.108323	0.500576	13.9123	1.25e-06	119.465	5.86144e-09		0	0.023973	0.062923
Tb427.BES56.7	adenylate cyclase regulatory protein putative expression site-associated gene 8 ESAG8 protein putative	0.119817	0.281965	0.16915	0.190311	0.404959	0.382651	0.219909	0.33584	15.957	10.9149	11.4618	12.7779	11.4672	12.0741	14.1669	12.5694	1.7837	0.0176127	67.6766	2.34162e-147	66.5383	4.02181e-145	37.9445	8.16361e-131	37.3163	5.15211e-129	0.983758	0.880857		1.89059	1.32221	1.6064	1.95283	1.49949	1.72616	0.881312	1.31286	1.09709	1.09176	0.659553	0.674435	0.0440233	0.617738	0.01075		1.81696	2.03695	1.8841
Tb427.BES56.8	adenylate cyclase regulatory protein putative expression site-associated gene 8 ESAG8 protein putative	0.389405	0.246719	0.372129	0.336084	0.529562	0.521797	0.408402	0.486587	28.2896	32.0604	26.3853	28.9117	24.5585	27.5456	30.5867	27.5636	1.42957	0.04699	84.7126	0	80.7954	0	59.2597	0	56.5252	0	0.954069	0.461525		1.91685	1.09025	1.50355	1.68838	2.12654	1.90746	0.570261	0.760076	0.665168	1.26974	0.194863	0.440771	0.000266101	0.347117	7.94309e-07		1.52008	1.88027	1.82786
Tb427.BES56.9	expression site-associated gene 3 ESAG3 pseudogene putative	0.226554	0.533151	0.29242	0.350708	3.53406	1.3531	1.56142	2.14952	225.393	259.567	238.31	241.09	251.818	234.673	231.202	239.231	6.25607	3.38061e-24	692.828	0	687.008	0	110.754	0	109.889	0	0.992292	0.901378		0.737659	0.551399	0.644529	0.615413	0.942641	0.779027	3.1928	4.7035	3.94815	1.18599	0.626659	6.02939	6.27e-14	5.08597	2.11607e-12		0.76988	0.677196	0.607681
Tb427.BES64.1	transferrin-binding protein putative expression site-associated gene 7 ESAG7 protein putative	10.5624	10.6948	10.2966	10.5179	12.3429	10.039	12.3021	11.5613	32.0491	32.209	34.7201	32.9927	34.1379	33.7575	37.1969	35.0308	1.10154	0.128474	3.13731	3.18564e-92	3.33002	8.86646e-102	2.84811	2.94551e-79	3.02307	3.72355e-88	1.06144	0.251042		6.09153	5.81181	5.95167	6.19137	6.5271	6.35923	29.7778	22.3133	26.0455	1.06744	0.643881	4.39039	4.01e-32	4.11311	4.91659e-30		11.2402	10.4687	11.3772
Tb427.BES65.1	transferrin-binding protein putative expression site-associated gene 6 ESAG6 protein putative	1.58297	1.8348	1.54763	1.65513	7.96072	3.45717	3.0726	4.83016	55.0268	66.1326	65.2615	62.1403	83.3164	77.6714	85.0143	82.0007	2.92212	7.40068e-10	37.511	1.05181e-82	49.4936	1.20243e-92	12.8371	3.10215e-50	16.939	2.44586e-59	1.31958	0.067602		1.44978	1.86624	1.65801	1.02686	4.38682	2.70684	114.779	98.6466	106.713	1.61336	0.200477	64.0812	2.9e-21	39.7265	4.05659e-18		2.36045	2.43374	1.53045
Tb427.BES65.10	expression site-associated gene 11 ESAG11 pseudogene putative	0	0	0.044846	0.0149487	0	0.046114	0	0.0153713	2.6088	3.62892	2.3658	2.86784	3.00911	2.81775	3.01054	2.9458	0.989532	1	143.355	2.98652e-40	145.625	6.10752e-41	145.163	2.10239e-40	147.467	4.26022e-41	1.03088	0.892397		0	0.123001	0.0615006	0	0	0	0.20617	0.183196	0.194683	0.108419	0.501276	2.76623	0.457282	23.7076	0.0641017		0.0629706	0	0.0745559
Tb427.BES65.11	expression site-associated gene 1 ESAG1 protein putative	0.0574502	0	0	0.0191501	0	0.0333591	0	0.0111197	0.283083	0.471185	0.472118	0.408795	0.187656	0.56807	0.172844	0.309523	0.577271	1	16.6521	1.10792e-06	12.6733	4.63553e-05	28.881	1.70965e-07	21.8444	8.55715e-06	0.76724	0.504778		0	0	0	0	0	0	0	0	0	1	1	1	1	1	1		0	0	0.053934
Tb427.BES65.12	expression site-associated gene 3 ESAG3 pseudogene putative expression site-associated gene 3 ESAG3 degenerate	0.0615671	0	0	0.0205224	0.0320132	0	0	0.0106711	2.79774	3.10184	3.63652	3.1787	1.52839	1.86215	2.70436	2.03163	0.573233	1	119.452	1.30343e-40	75.8475	1.8426e-30	208.647	3.22448e-42	131.666	3.23239e-32	0.6404	0.0156901		0	0	0	0	0	0	0.213109	0.0710109	0.14206	1	1	22.9882	0.0640504	23.6751	0.0640504		0.0244088	0	0
Tb427.BES65.2	transferrin-binding protein putative expression site-associated gene 6 ESAG6 protein putative	1.08141	0.829851	0.663765	0.858341	9.58357	3.13965	3.72302	5.48208	111.746	116.017	131.878	119.88	172.223	135.891	165.25	157.788	6.35042	4.84143e-17	138.6	5.90802e-85	182.384	1.49403e-91	21.8258	1.36709e-45	28.7257	6.92995e-52	1.31617	0.142707		0.741894	0.87386	0.807877	1.34105	2.61044	1.97574	160.632	129.718	145.175	2.35949	3.98547e-05	177.903	1.56e-195	75.4356	1.97953e-166		0.969308	1.75947	1.78767
Tb427.BES65.3	expression site-associated gene 5 ESAG5 protein putative	10.8091	10.5872	10.6733	10.6899	10.9747	12.9415	10.5311	11.4824	59.2006	86.0914	76.2072	73.8331	79.5915	83.7134	91.7197	85.0082	1.07303	0.375019	6.90366	3.8089e-135	7.94987	9.09766e-154	6.43381	9.8754e-127	7.40882	6.4476e-145	1.15156	0.0503717		21.6432	18.7843	20.2138	18.2107	19.2461	18.7284	36.1879	31.338	33.763	0.926588	0.34891	1.67532	7.34e-11	1.80805	8.28806e-14		19.2645	20.2336	22.7164
Tb427.BES65.4	expression site-associated gene 3 ESAG3 pseudogene putative expression site-associated gene 3 ESAG3 degenerate	0.229568	0.225101	0.259271	0.23798	6.08782	3.4214	0.802559	3.43726	185.724	233.695	202.884	207.434	274.5	281.3	281.566	279.122	14.1656	1.44649e-14	853.264	4.30892e-66	1146.79	8.45846e-70	60.2435	4.80549e-38	81.0567	6.94524e-42	1.34559	0.244983		0	0	0	0	0.557189	0.278594	11.9857	12.7978	12.3917	32.2858	0.00821457	1440.62	3.32e-75	49.9765	1.71878e-68		0.182028	0	0.107759
Tb427.BES65.5	receptor-type adenylate cyclase putative expression site-associated gene 4 ESAG4 protein putative	1.11709	0.93762	0.883137	0.979281	1.12298	1.04649	0.765435	0.978302	19.4978	24.266	24.1589	22.6409	23.5473	26.8998	27.084	25.8437	0.994165	1	23.0109	8.46E-320	26.2693	0	23.1461	7.1E-321	26.4237	0	1.14167	0.0387837		1.41012	1.32646	1.36829	1.25424	1.69456	1.4744	3.09336	3.57326	3.33331	1.06451	0.58709	2.42565	2.62e-16	2.27872	2.32917e-14		2.06677	1.66013	1.97858
Tb427.BES65.6	hypothetical protein	0	0	0	0	0	0	0	0	0	0.0450116	0	0.0150039	0	0.0446904	0	0.0148968	1	1	3.66903	1	3.81488	1	3.68894	1	3.83704	1	1.08057	1		0	0	0	0	0	0	0	0	0	1	1	1	1	1	1		0	0	0
Tb427.BES65.7	adenylate cyclase regulatory protein putative expression site-associated gene 8 ESAG8 protein putative	0	0	0	0	0	0	0	0	0.0983986	0.0877405	0.15385	0.11333	0.0782741	0.156806	0.234312	0.156464	1	1	56.8065	2.88445e-06	74.0571	8.9723e-08	57.2229	2.88445e-06	74.6321	8.9723e-08	1.37375	0.439223		0	0	0	0	0	0	0	0.0345489	0.0172744	1	1	5.40798	1	5.54567	1		0	0.012053	0
Tb427.BES65.8	expression site-associated gene 3 ESAG3 putative	0.563448	0.421897	0.694201	0.559849	2.18401	1.21946	0.7521	1.38519	169.414	192.199	158.721	173.445	199.237	195.565	200.525	198.442	2.46876	6.6837e-09	306.847	0	351.005	0	124.297	0	142.214	0	1.1443	0.010971		0.224512	0.119001	0.171756	0.278282	0.652696	0.465489	0.975161	2.36318	1.66917	2.61383	0.0531123	9.40299	2.5e-07	3.6064	0.000677109		0.324921	0.453441	0.408744
Tb427.BES65.9	expression site-associated gene 2 ESAG2 protein putative	0	0	0	0	0	0	0	0	0.153796	0.0470185	0.16489	0.121902	0.026216	0.140049	0.0241468	0.0634705	1	1	45.9752	8.00934e-05	23.4155	0.0114378	46.3108	8.00934e-05	23.592	0.0114378	0.536553	0.219612		0.0703565	0	0.0351783	0	0	0	0.0347264	0.0462852	0.0405058	0.108296	0.501049	1.17768	1	10.0867	0.501049		0.0159098	0.0968845	0.0376737
Tb427.BES98.1	transferrin-binding protein putative expression site-associated gene 7 ESAG7 protein putative	0.581999	0.35871	0.313001	0.417903	3.94851	2.31733	1.88931	2.71838	23.6401	26.432	30.8319	26.968	49.7893	40.7836	43.0245	44.5325	6.38013	1.24475e-23	63.079	1.30073e-132	104.07	4.63669e-163	9.88737	2.11206e-65	16.3192	1.03063e-92	1.65063	1.54357e-05		0.631661	0.472166	0.551914	0.639906	1.51348	1.07669	39.955	39.7009	39.828	1.85657	0.0178471	71.9706	9.81e-186	38.7943	3.15423e-167		0.483451	0.40146	0.806559
Tb427.BES98.10	expression site-associated gene 11 ESAG11 pseudogene putative	3.19006	2.86211	2.74715	2.93311	3.06867	5.09394	3.01112	3.72458	10.7412	12.5679	12.9849	12.098	16.2553	15.3079	17.5636	16.3756	1.26061	0.114063	4.11204	6.94089e-26	5.56384	1.68668e-37	3.26198	2.35073e-19	4.41376	8.49569e-30	1.35317	0.0114713		5.03361	5.55841	5.29601	4.54938	6.02475	5.28707	8.07454	6.25495	7.16475	0.986282	1	1.36222	0.0496858	1.38118	0.0405995		3.03534	4.17176	4.6794
Tb427.BES98.11	expression site-associated gene 1 ESAG1 protein putative	0	0	0	0	0	0	0.0301265	0.0100422	3.23973	3.83679	4.07202	3.71618	4.95411	5.51362	4.00998	4.82591	3.64641	1	945.87	1.47448e-64	1164.14	4.55622e-73	261.162	7.31132e-63	334.056	2.2253e-73	1.29808	0.0528888		0	0	0	0	0	0	0	0.331312	0.165656	1	1	23.1285	0.0325893	23.8197	0.0325893		0.0455532	0	0
Tb427.BES98.2	transferrin-binding protein putative expression site-associated gene 6 ESAG6 protein putative	1.66913	1.16179	1.38063	1.40385	8.58121	3.43997	3.62439	5.21519	99.544	99.7383	112.269	103.85	169.305	134.743	149.973	151.34	3.70228	3.70654e-13	73.5623	3.15856e-101	107.183	2.32953e-114	19.8698	9.52245e-62	28.9536	3.29749e-74	1.45722	0.0156164		1.525	1.3472	1.4361	0.894033	3.42352	2.15878	155.18	143.058	149.119	1.48158	0.246409	103.555	9.62e-33	69.909	2.6161e-29		1.45396	1.66487	1.80974
Tb427.BES98.3	expression site-associated gene 5 ESAG5 protein putative	3.59082	3.31975	3.6989	3.53649	32.9311	11.8	8.83561	17.8556	385.283	461.939	490.078	445.767	429.387	406.129	431.966	422.494	5.04651	8.14603e-13	125.937	6.54479e-69	119.357	7.25404e-68	24.9554	3.5349e-39	23.6523	3.30077e-38	0.94779	0.799553		6.05338	4.67533	5.36435	5.3058	7.86534	6.58557	164.142	126.569	145.356	1.22228	0.18074	27.1416	4.78e-99	22.2066	8.27396e-91		9.18305	9.86008	8.89067
Tb427.BES98.4	expression site-associated gene 3 ESAG3 pseudogene putative expression site-associated gene 3 ESAG3 degenerate	0.585432	1.01687	0.78712	0.796475	12.8431	3.85263	2.74835	6.48137	250.098	273.326	258.105	260.51	381.578	333.058	361.693	358.776	8.14494	3.39749e-13	326.913	7.99151e-62	450.107	3.42538e-66	40.1382	6.38912e-35	55.2767	2.88965e-39	1.3772	0.198061		0.928644	0.604484	0.766564	0.757272	1.6239	1.19059	58.332	47.5878	52.9599	1.50421	0.104202	69.3514	1.42e-125	46.126	1.53432e-115		0.663141	0.762787	0.523431
Tb427.BES98.5	receptor-type adenylate cyclase putative expression site-associated gene 4 ESAG4 protein putative	0.275548	0.306698	0.370076	0.317441	0.782217	0.285405	0.328044	0.465222	12.9904	11.7535	13.3494	12.6977	14.6538	13.8181	16.2666	14.9128	1.48058	0.0130108	40.0059	2.56608e-164	46.9701	1.71781e-176	27.021	1.18261e-145	31.7267	1.01891e-157	1.17428	0.111285		0.339474	0.415238	0.377356	0.33379	0.664268	0.499029	3.41558	2.4738	2.94469	1.27676	0.229869	7.78504	4.87e-31	6.09863	6.2323e-26		0.696795	0.677238	0.741094
Tb427.BES98.6	hypothetical protein	0	0	0	0	0	0	0	0	0	0	0	0	0	0.0446904	0	0.0148968	1	1	1	1	3.81489	1	1	1	3.83705	1	3.81756	1		0	0	0	0	0	0	0	0	0	1	1	1	1	1	1		0	0	0
Tb427.BES98.7	adenylate cyclase regulatory protein putative expression site-associated gene 8 ESAG8 protein putative	0	0	0	0	0.0623014	0	0.0314155	0.031239	2.72236	1.73726	2.10774	2.18912	2.58305	3.25808	3.58678	3.14263	16.8535	0.0333535	1069.03	9.94912e-61	1454.76	1.64663e-71	63.8502	1.34913e-52	91.3534	1.38385e-65	1.43527	0.0161033		0	0.092787	0.0463935	0.0406839	0	0.0203419	0.0777628	0.138196	0.107979	0.503096	0.689162	2.03741	0.231133	4.0335	0.0405757		0.0475024	0.024106	0.0562418
Tb427.BES98.8	expression site-associated gene 3 ESAG3 pseudogene putative	0.153668	0.180813	0.2314	0.188627	3.24938	0.892287	0.644657	1.59544	178.893	187.128	179.952	181.991	243.575	230.394	256.743	243.571	8.3891	9.21764e-12	951.566	2.34472e-85	1272.26	6.66639e-90	113.443	4.62024e-58	151.81	5.43563e-63	1.33836	0.196331		0.0898047	0	0.0449023	0	1.11891	0.559454	4.3439	5.73072	5.03731	11.4881	0.0283555	102.752	8.62e-05	9.05441	0.0194245		0.0609227	0.103055	0.19235
Tb427.BES98.9	expression site-associated gene 2 ESAG2 protein putative	0.323096	0.33265	0.319288	0.325011	1.13401	0.656632	0.550645	0.780427	54.5273	58.6293	57.5008	56.8858	81.5532	73.2922	81.702	78.8491	2.40528	6.41797e-07	173.639	0	240.533	0	72.1948	0	100.035	0	1.38589	1.27113e-14		0.106211	0.375311	0.240761	0.383976	0.294072	0.339024	0.803826	0.931639	0.867733	1.38165	0.421648	3.41508	5.12e-05	2.47365	0.000902206		0.2722	0.292517	0.303321
Tb927.10.10210	procyclin-associated gene 4 (PAG4) protein (PAG4)	8.36399	6.7493	5.90744	7.00691	23.992	11.3273	11.7137	15.6777	656.256	594.263	637.323	629.281	376.507	368.881	375.952	373.78	2.23601	1.58186e-08	89.671	3.16002e-150	53.2614	9.38018e-126	40.1033	1.58925e-115	23.8203	8.15986e-92	0.593981	0.000114886		7.84146	5.20519	6.52332	7.89365	20.791	14.3423	68.9231	72.9204	70.9218	2.19456	0.0053982	10.8741	2.66e-15	4.9553	2.37779e-08		10.6392	7.5851	8.6112
Tb927.10.10220	procyclin-associated gene 2 (PAG2) protein (PAG2)	8.59346	7.80258	6.75044	7.71549	39.969	15.5066	18.191	24.5555	732.182	685.962	710.579	709.574	510.03	514.427	519.636	514.698	3.18187	1.25e-12	91.8987	2.02162e-115	66.6584	7.79747e-103	28.8821	1.84536e-75	20.9498	9.04892e-65	0.725362	0.039485		10.7164	8.17445	9.44544	11.1509	29.5616	20.3562	125.15	130.438	127.794	2.15192	0.00405117	13.5291	3.44e-19	6.28723	2.64405e-11		11.2313	8.31334	9.65561
Tb927.10.10230	procyclin-associated gene 5 (PAG5) protein (PAG5)	6.62303	5.87472	6.15659	6.21811	43.2593	15.945	17.9798	25.728	705.383	672.37	685.442	687.732	600.746	567.205	589.687	585.879	4.13606	6.82688e-16	110.503	1.79281e-107	94.1346	2.31925e-102	26.717	3.68657e-65	22.7601	2.12383e-60	0.8519	0.33097		9.24467	9.1137	9.17919	11.7632	42.7993	27.2813	154.568	161.475	158.021	2.96758	0.00123458	17.2053	1.52e-14	5.79803	3.28346e-07		9.10935	6.62144	8.36995
Tb927.10.10240	procyclin-associated gene 1 (PAG1) protein (PAG1)	3.91057	3.64276	3.62788	3.72707	24.2554	8.89364	9.3257	14.1583	335.477	321.031	341.332	332.613	263.804	266.533	272.283	267.54	3.79743	2.81348e-13	89.1395	2.00863e-94	71.6967	5.39698e-88	23.4737	7.23043e-58	18.8811	7.65095e-52	0.804358	0.200133		5.9583	6.66964	6.31397	8.1251	23.8133	15.9692	80.4914	86.3423	83.4169	2.52204	0.0013366	13.1975	1.28e-16	5.23319	1.67882e-08		8.10257	6.20049	6.42466
Tb927.10.10250	EP2 procyclin (EP2)	18.3922	16.3378	17.2416	17.3239	57.9855	27.0157	30.8785	38.6266	229.413	225.716	245.835	233.654	285.993	251.42	240.848	259.42	2.22989	1.98033e-09	13.4733	7.36804e-75	14.9574	8.96521e-80	6.04215	1.02184e-41	6.70784	4.94684e-46	1.11019	0.402416		40.6577	27.2476	33.9526	49.5658	85.3543	67.46	125.565	143.379	134.472	1.9851	0.000442185	3.96249	4.42e-12	1.99618	0.000325865		19.3678	18.4871	14.5367
Tb927.10.10260	EP1 procyclin (EP1)	119.396	127.488	114.851	120.579	238.849	140.667	160.749	180.089	439.582	435.35	457.913	444.282	526.344	491.548	459.811	492.568	1.49402	7.3427e-06	3.68466	2.73965e-46	4.08492	3.70644e-53	2.46628	7.75952e-24	2.73419	5.18248e-29	1.10863	0.241354		176.774	153.484	165.129	204.378	319.955	262.167	353.96	395.477	374.718	1.58665	0.000425268	2.26913	5.32e-10	1.43015	0.00608949		97.4155	88.373	82.0986
Tb927.10.7160	procyclin-associated gene 1 (PAG1) protein, putative	0.0456548	0	0	0.0152183	0.142435	0	0.0478822	0.0634392	0.749873	0.374444	0.937964	0.687427	0.536858	0.318662	0.384599	0.413373	3.14091	0.387475	30.5792	5.78616e-09	17.9367	2.04182e-05	9.7532	7.58233e-07	5.77887	0.000424036	0.595028	0.167741		0	0	0	0.124017	0.166214	0.145116	0.15803	0.421263	0.289646	16.5744	0.127019	27.4877	0.0165188	1.85068	0.350294		0.072401	0.0367412	0.0428606
Tb927.6.450	EP3-2 procyclin, PARP, procyclin PARP A, procyclin B1- alpha, procyclic acidic repetitive protein A.beta, procyclic form specific polypeptide B1-alpha precursor	3.98695	4.865	3.75235	4.20143	9.98161	6.08777	7.82088	7.96342	27.8918	29.4123	28.3653	28.5565	27.1072	25.5091	21.5912	24.7358	1.90442	5.83659e-06	6.79817	4.13601e-49	5.8864	1.23572e-41	3.56974	1.96341e-26	3.09116	9.42751e-21	0.865978	0.195686		7.7667	5.03152	6.39911	7.32039	11.8272	9.5738	21.0841	24.0144	22.5493	1.48796	0.075411	3.52925	2.88e-09	2.37217	2.69263e-05		2.86861	1.90136	1.5249
Tb927.6.460	procyclin associated gene 3 (PAG3) protein, procyclin PARP A, procyclic acidic repetitive protein A (PAG3)	0	0	0	0	0	0	0	0	0	0	0	0	0	0	0	0	1	1	1	1	1	1	1	1	1	1	1	1		0	0	0	0	0	0	0	0	0	1	1	1	1	1	1		0	0	0
Tb927.6.490	procyclin associated gene 3 (PAG3) protein (PAG3)	0	0	0	0	0	0	0	0	0	0	0	0	0	0	0	0	1	1	1	1	1	1	1	1	1	1	1	1		0	0	0	0	0	0	0	0	0	1	1	1	1	1	1		0	0	0
Tb927.6.510	GPEET2 procyclin precursor, PARP A-alpha, procyclin A-alpha, procyclic form specific polypeptide A-alpha precursor	172.164	176.47	154.346	167.66	280.484	177.034	194.698	217.405	763.881	797.63	745.569	769.027	650.458	593.38	618.007	620.615	1.29706	0.00127112	4.58642	2.53415e-75	3.70126	5.18619e-57	3.53602	9.18667e-54	2.85358	4.05332e-38	0.807006	0.00681192		187.157	160.118	173.637	197.113	392.981	295.047	809.557	951.822	880.689	1.6983	0.00529749	5.07179	2e-16	2.98642	1.32174e-08		160.882	154.159	142.186
Tb927.6.540	gene related to expression site-associated gene 2 (GRESAG2), putative	2.99094	2.51727	3.80018	3.1028	4.08242	3.15987	3.11508	3.45246	45.3049	38.6698	42.1815	42.0521	27.7078	22.6884	22.1964	24.1975	1.11368	0.287867	13.5358	1.03034e-179	7.78356	3.24511e-113	12.1542	3.90772e-170	6.9891	6.63263e-105	0.575061	5.95184e-13		2.98605	3.60299	3.29452	2.7082	4.80177	3.75499	16.6796	18.2548	17.4672	1.12419	0.502257	5.28263	4.18e-22	4.69928	1.22048e-19		3.54088	2.84159	2.96388
Tb927.8.510	hypothetical protein	7.74806	8.74882	8.04425	8.18038	31.074	17.9153	20.7706	23.2533	121.782	149.768	141.336	137.629	110.767	103.027	112.477	108.757	2.84679	2.96232e-24	16.8287	2.77959e-150	13.298	3.65859e-129	5.91148	4.09855e-73	4.67135	2.10017e-56	0.790225	0.0108455		6.70068	5.54274	6.12171	9.48525	20.1126	14.7989	66.3866	70.2901	68.3383	2.40817	9.0116e-05	11.1611	1.58e-24	4.6351	4.21198e-12		12.5075	13.8128	10.4378
Tb927.4.3290	Trypanosomal VSG domain containing protein, putative	0.619708	0.338548	0.524918	0.494392	3.54454	1.33655	1.36952	2.08354	89.2567	92.9653	97.443	93.2217	74.1732	71.9105	66.0814	70.7217	4.17387	2.79732e-13	185.746	1.0327e-146	140.866	1.00667e-134	44.5038	1.5925e-102	33.7594	5.17175e-91	0.758631	0.0518452		0.349229	0.411348	0.380289	0.420845	0.725193	0.573019	0.536266	0.612656	0.574461	1.44363	0.192085	1.48445	0.265469	1.02872	1		0.614221	0.53434	0.623336
Tb927.8.480	phosphatidic acid phosphatase protein, putative	33.1195	32.0243	31.6675	32.2704	446.099	163.243	170.492	259.944	2626.72	2820.19	3066.51	2837.8	2412.19	2309.96	2610.77	2444.3	8.05447	4.74124e-28	87.9258	8.23836e-90	75.7332	1.07773e-85	10.9164	4.02836e-35	9.40269	1.19858e-31	0.861337	0.3957		46.9703	46.1532	46.5617	85.4946	301.34	193.417	1247.09	1449.56	1348.33	4.15285	1.69027e-05	28.954	2.03e-19	6.97217	1.11524e-08		90.5521	86.5147	87.8689
Tb927.9.16070	hypothetical protein	0.87621	0.368212	0.282738	0.509053	0.585778	0.218049	0.328199	0.377342	3.01538	3.07987	2.44305	2.8461	2.45319	2.54824	3.16339	2.72161	0.7344	0.453078	5.34186	4.47832e-14	5.12653	4.66594e-13	7.27451	1.46317e-16	6.97915	1.98746e-15	0.960375	0.836392		0.438913	0.484674	0.461793	0.17001	0.227857	0.198933	2.70797	3.03184	2.8699	0.435832	0.273418	6.00279	3.86e-08	13.7418	4.36147e-11		0.446632	0.604406	0.822584
Tb927.10.14060	hypothetical protein	0	0	0	0	0	0	0.132155	0.0440516	2.75953	1.91929	2.20046	2.2931	1.31709	1.02609	1.8197	1.38763	3.64642	1	134.136	4.84062e-14	77.1161	2.19813e-08	37.0342	1.09601e-12	22.1268	3.05117e-07	0.606141	0.0783618		0.441839	0.390324	0.416081	0.171143	0.229376	0.20026	1.96273	2.61604	2.28939	0.503198	0.689901	5.1377	0.00115489	10.175	3.20084e-05		1.39879	1.01406	1.53784
Tb927.7.6020	hypothetical protein	0.365828	0.0717419	0.206581	0.214717	0.126814	0.141615	0.383675	0.217368	3.87225	2.28601	2.7558	2.97135	4.70011	2.48248	1.68763	2.95674	0.993597	1	13.0311	4.32698e-10	12.8958	4.75517e-10	13.1183	3.81247e-10	12.9822	4.16007e-10	0.99143	1		0	0	0	0.745302	0.332965	0.539134	1.7939	1.82842	1.81116	47.5681	0.00111003	133.169	1.4e-09	3.13774	0.00106894		1.45035	1.22668	0.858595
Tb927.10.12560	hypothetical protein	0.702934	0.0919008	0.176419	0.323751	0.162447	0.634925	0.327656	0.375009	4.19061	2.74534	2.64762	3.19452	2.44914	2.72574	1.22191	2.13226	1.09327	1	9.23205	9.34513e-09	6.16247	9.06636e-06	8.44609	3.94032e-08	5.63852	1.49971e-05	0.668498	0.222787		0.547734	0.120968	0.334351	0.318242	0.142175	0.230209	2.29797	3.24303	2.7705	0.766263	1	8.05641	2.33e-07	10.5153	4.70271e-08		1.73403	1.19424	0.219971
Tb927.9.15950	hypothetical protein	0.247073	0	0.279042	0.175372	0	0.143466	0.129563	0.0910098	1.82616	1.30269	1.07866	1.4025	1.61408	1.22154	0.966346	1.26732	0.517102	0.405213	7.46666	1.05888e-08	6.71753	1.37944e-07	14.4441	3.63879e-11	12.9659	2.62715e-10	0.901576	0.717879		0	0.0956676	0.0478338	0.0838938	0	0.0419469	0.962125	0.854916	0.90852	0.956141	1	14.3792	0.000354777	15.1185	4.08257e-05		0.538748	0.248544	0
Tb05.30F7.410	hypothetical protein	0.222366	0	0	0.074122	0.173436	0.129119	0.116607	0.139721	0.669593	0.977016	0.799476	0.815362	0.944239	1.09938	0.334504	0.792709	1.67632	0.57642	9.3157	3.97503e-06	9.03877	2.92746e-06	5.5602	9.44103e-05	5.40516	9.6065e-05	0.974332	1		0.584787	0.172202	0.378494	0.226513	0.303586	0.26505	3.46365	3.33417	3.39891	0.717531	0.793576	9.02907	9.14e-12	12.5818	3.27192e-14		0.132238	0.178951	0.208757
Tb927.2.5710	hypothetical protein	0	0	0	0	0.29782	0	0.200234	0.166018	0.679431	0.503311	0.490299	0.55768	0.124725	0.943915	0.574401	0.54768	27.0795	0.00698806	86.2943	4.08537e-06	81.155	6.91122e-06	3.20745	0.0375192	3.17527	0.035234	0.991316	1		0.334726	0.073925	0.204326	0	0.347539	0.17377	1.73474	1.21113	1.47294	0.770014	1	7.31244	1.92e-06	9.49759	1.92131e-06		0.151384	0.0768226	0.313662
Tb927.4.3220	hypothetical protein, conserved	0	0	0	0	0	0.0354037	0	0.0118012	0.133526	0.178594	0.250527	0.187549	0.159326	0	0.14675	0.102025	3.65167	1	46.1994	4.44701e-05	23.6276	0.00989638	12.7357	0.000372263	6.76812	0.0468206	0.538786	0.277976		0	0	0	0.0414057	0	0.0207028	0	0.0703237	0.0351619	4.88877	1	5.40921	1	1.21365	1		0	0	0
Tb927.3.2550	hypothetical protein, conserved	0	0	0	0	0	0	0.0905169	0.0301723	0.330766	0.101122	0.265971	0.23262	0.169147	0.301201	0.259661	0.243336	6.28924	0.503533	40.8587	0.000120266	40.3859	0.000220551	6.53898	0.00390372	6.75887	0.00390372	1.04116	1		0	0.0668363	0.0334181	0	0.0785534	0.0392767	1.0456	0.497725	0.771661	0.95774	1	18.0803	3.41e-05	18.98	3.41218e-05		0.171084	0.034728	0.0810242
Tb927.9.16190	UDP-Gal or UDP-GlcNAc-dependent glycosyltransferase, putative	0	0	0	0	0	0	0	0	0.253634	0.162836	0.285527	0.233999	0.544753	0.269457	0.223003	0.345738	1	1	38.2262	0.000226098	51.9239	1.17094e-05	38.5039	0.000226098	52.3246	1.17094e-05	1.43068	0.427742		0	0	0	0	0.0843294	0.0421647	0.721593	0.641187	0.68139	4.89578	1	67.0351	4.07e-05	15.0967	0.000353615		0.146931	0.149126	0
Tb927.9.16410	hypothetical protein	0	0	0	0	0	0	0	0	0	0	0.168834	0.0562778	0	0.191197	0	0.0637324	1	1	6.3063	0.507408	6.61892	0.507408	6.34591	0.507408	6.66316	0.507408	1.09757	1		0	0	0	0	0	0	0.853363	0.379137	0.61625	1	1	36.1586	0.00844803	37.257	0.00844803		0	0	0
Tb927.4.1210	hypothetical protein	0.102168	0.120216	0	0.0741281	0	0	0.107152	0.0357175	0.335619	0.478826	0.262376	0.35894	0	0.713113	0.307382	0.340165	0.534423	0.735559	4.47533	0.0508375	4.29877	0.0752093	8.37881	0.0120225	8.01664	0.019011	0.964041	1		0.179124	0	0.0895619	0	0.185981	0.0929903	1.67982	3.18167	2.43075	0.954208	1	24.8369	1.65e-11	26.1073	1.07687e-10		0.202527	0.164442	0.0479576
Tb927.9.16060	hypothetical protein	0.277957	0.654118	1.04641	0.659494	0.770827	0.537997	0.583036	0.63062	2.8407	2.82249	2.56975	2.74431	4.35803	2.80235	3.01054	3.39031	0.982435	1	4.18427	2.17752e-08	5.13448	1.19233e-10	4.25955	2.17752e-08	5.22687	3.15301e-11	1.22808	0.318823		0.487322	0.574006	0.530664	0.125841	1.51793	0.821885	3.68814	2.35102	3.01958	1.36081	0.646431	5.61036	2.56e-05	4.12981	0.000269855		0.661191	0.596505	0.695855
Tb927.10.8340	hypothetical protein	0.0949804	0	0	0.0316601	0.197549	0.220606	0	0.139385	0.104003	0.389497	0	0.1645	0.372294	0.110491	0.171454	0.21808	3.5923	0.239496	4.15779	0.183733	5.48206	0.0874326	1.15833	1	1.53687	0.68792	1.32713	0.797342		0.249783	0.0735535	0.161668	0.0645013	0.345793	0.205147	2.54794	2.51964	2.53379	1.17391	1	15.2484	5.8e-13	13.0226	2.41865e-12		0	0.0764366	0.0891673
Tb927.11.13160	hypothetical protein	0.0828996	0.195088	0.0936258	0.123871	0	0.14441	0	0.0481365	0.272322	0.679912	0.340629	0.430954	0.433254	0.482186	0.648469	0.521303	0.39787	0.248259	3.39206	0.00446066	4.14366	0.000525835	8.52804	3.7816e-05	10.3803	6.58673e-06	1.22369	0.601728		0.145342	0.128396	0.136869	0.168892	0	0.0844458	1.50648	1.33862	1.42255	0.724808	1	9.9014	6.22e-08	13.6584	5.4959e-09		0.0657324	0.0667144	0.0778259
Tb927.10.6430	hypothetical protein	0	0	0.169418	0.0564727	0.0780004	0.0871042	0.157327	0.107477	0.164258	0.439399	0	0.201219	0.293994	0.349011	0.180526	0.27451	1.81453	0.6987	3.11834	0.203616	4.34184	0.0837693	1.71979	0.57486	2.40418	0.303709	1.40051	0.820875		0	0.232336	0.116168	0.101871	0	0.0509355	5.71166	4.32547	5.01856	0.530023	1	36.4558	2.65e-18	68.4453	4.90996e-20		0.0594722	0	0.140828
Tb927.9.14650	SLACS retrotransposable element (part), putative	3.18967	2.77751	3.10549	3.02422	2.41962	2.91819	3.53162	2.95647	8.21746	9.10016	9.16908	8.8289	10.369	10.6592	10.5179	10.5154	0.976277	0.755435	2.91482	5.83752e-60	3.47174	2.6863e-81	2.98565	1.86526e-62	3.55611	3.2957e-84	1.19108	0.00430568		1.85418	2.35872	2.10645	2.02246	2.15618	2.08932	14.8625	11.0466	12.9545	0.987288	0.960312	6.14212	6.08e-50	6.22134	1.5979e-50		5.5413	5.60365	5.98096
Tb927.9.14660	SLACS reverse transcriptase, putative	4.13629	3.79592	4.26329	4.06517	3.4245	3.76201	3.86075	3.68242	10.9932	11.6375	11.2205	11.2837	9.61935	8.96947	9.93942	9.50941	0.904533	0.127225	2.77153	5.74137e-71	2.33552	2.47519e-47	3.06405	5.49172e-83	2.58202	2.82118e-57	0.842695	0.00108849		2.72238	3.50379	3.11309	3.61801	2.70475	3.16138	25.4377	19.9476	22.6927	1.02011	0.901493	7.27384	1.75e-51	7.1306	3.22931e-51		5.45561	4.7938	4.28527
Tb927.7.3480	hypothetical protein	0.174204	0	0.196744	0.123649	0.135872	0	0.0913512	0.0757409	0.190751	0.255135	0.536844	0.327577	0.625923	0.202651	0.209643	0.346072	0.633969	0.643592	2.54523	0.101184	2.62987	0.0830642	4.01566	0.0228732	4.14351	0.0150565	1.03479	1		0	0	0	0.236604	0.31711	0.276857	2.78883	3.91804	3.35343	32.1652	0.00848364	338.34	2.23e-21	11.7805	1.41576e-15		0.138129	0.210289	0.490626
Tb927.10.9530	hypothetical protein	0	0	0.381191	0.127064	0	0.293977	0	0.0979922	0.554371	0.197729	0.173356	0.308485	0.220495	0.588955	0.812368	0.540606	0.767674	1	2.34626	0.325131	4.05905	0.0700808	3.05751	0.207421	5.28284	0.0379403	1.73469	0.393093		0.295874	0	0.147937	0	0	0	2.33659	0.778584	1.55759	0.1082	0.502789	10.5583	0.000156365	90.7603	2.74815e-06		0.0669062	0.0679057	0.396078
Tb927.8.500	hypothetical protein	0.120007	0.105905	0.0677672	0.097893	0.0312002	0.104525	0.0629308	0.0662187	0.262813	0.246063	0.184913	0.231263	0.274394	0.279208	0.216631	0.256745	0.671378	0.616363	2.27893	0.0535911	2.53304	0.0218224	3.39502	0.00836829	3.76972	0.00550231	1.11287	0.885596		0.0525999	0.0929343	0.0727671	0.203742	0.32768	0.265711	0.415393	0.415245	0.415319	3.28926	0.0612141	5.22793	0.0027895	1.60004	0.437016		0.309256	0.482885	0.563311
Tb927.11.16190	hypothetical protein	1.24575	1.61745	1.79506	1.55276	1.74224	1.19729	0.901055	1.2802	3.763	2.91921	3.61841	3.43354	1.34703	2.29871	0.982226	1.54265	0.828835	0.456692	2.2158	0.000385523	1.00021	1	2.67343	1.4824e-05	1.20672	0.467335	0.451451	0.000426331		0.527194	0	0.263597	0.466755	0.469178	0.467966	1.33823	1.2882	1.31322	1.85759	0.201138	5.14897	3.32e-05	2.77824	0.00287512		1.73713	1.52109	2.25837
Tb927.3.2590	hypothetical protein	14.5773	13.4094	12.8708	13.6192	10.631	13.7727	14.6083	13.004	26.9528	28.5506	30.6466	28.7167	26.8342	24.6104	23.564	25.0028	0.953335	0.548781	2.10691	4.66139e-24	1.83324	3.90041e-16	2.21005	7.31792e-27	1.92298	2.07937e-18	0.870115	0.0534525		10.7211	10.8583	10.7897	11.1159	11.6375	11.3767	65.2641	58.7755	62.0198	1.0522	0.581183	5.75323	2.38e-109	5.4679	1.23954e-105		12.3177	10.1157	11.3656
Tb927.10.3050	hypothetical protein	1.65385	0.973	1.73442	1.45375	1.10566	0.823135	1.177	1.03526	2.32836	2.21457	1.21349	1.91881	3.39563	2.74846	1.42164	2.52191	0.713313	0.253617	1.30841	0.321242	1.71968	0.0501687	1.8343	0.0335457	2.4106	0.00157985	1.31442	0.325302		0.621336	0	0.310668	0.641788	0.86016	0.750974	2.65787	4.22382	3.44084	2.46109	0.0655664	11.0614	6.21e-11	4.50915	3.35963e-07		1.54553	1.42602	1.55263
Tb927.11.11420	hypothetical protein	1.83369	0	0.159304	0.664331	0.293375	0.327616	0	0.206997	0.772258	0.165266	1.01426	0.650595	0.921474	1.3127	0.848742	1.02764	0.320431	0.222385	0.965502	1	1.49807	0.592263	3.01327	0.222385	4.66085	0.0839563	1.55151	0.592263		0	0.43693	0.218465	0.191578	0	0.0957892	8.30012	10.4121	9.35611	0.530024	1	35.198	5.73e-18	66.0834	1.06408e-19		0.782903	0.794598	0.662101
Tb927.11.16180	hypothetical protein	2.45799	1.69543	0.861525	1.67165	0.308504	0.492158	0.488913	0.429858	0.88169	0.446886	0.5224	0.616992	1.05205	0.542297	0.408005	0.667451	0.258082	0.000126193	0.370393	0.00358698	0.397187	0.0069407	1.43512	0.380737	1.53812	0.257744	1.072	0.887904		0.668702	1.64094	1.15482	9.49731	0.462866	4.98009	14.6692	7.52748	11.0983	4.29087	0.0793147	9.52204	0.00848004	2.22073	0.31245		0.840078	1.12547	0.915065
Tb927.4.2090	hypothetical protein	0.164835	0.905116	0.248217	0.43939	0.285699	0.255236	0.172877	0.237937	0	0.257508	0.112883	0.123464	0	0.255671	0	0.0852235	0.554093	0.40508	0.292077	0.0882513	0.216259	0.0406214	0.526969	0.437842	0.389818	0.278581	0.73873	0.812952		0.192662	0.170199	0.181431	0.373132	0.200037	0.286585	3.13809	2.40818	2.77314	1.61545	0.554191	14.6426	3.82e-12	9.0981	8.44213e-11		0.522802	0.397959	0.309494
[truncated: 27 more columns]

## Sheet: Sheet 6
Summary of all statistical analyses
									two-tailed, parametric, paired Student’s t-test
	Bar Graphs	Protein	Experiment		n1	n2	n3	NT vs T or NI vs Ind	p value	t	df
	Figure 2a	VEX1myc	BMH-21 Treatment	Non-treated	181	264		1-2 foci	0.0009	33.38	1
				Treated	180	284		Distributed	0.0016	25.16	1
	Figure 2b	mycVEX2	BMH-21 Treatment	Non-treated	235	168		1-2 foci	0.0025	19.99	1
				Treated	190	230		Distributed	0.0045	14.8	1
	Figure 4f	RNA Pol-I	VEX2 RNAi	Non-induced	177	188	368	Nucleolar Pol-I (24h)	0.0016	24.71	2
				Induced (24h)	263	340	176	Nucleolar Pol-I (48h)	0.0016	24.79	2
				Induced (48h)	118	79	114	Extranucleolar Pol-I focus (24h)	0.0135	8.51	2
								Extranucleolar Pol-I focus (48h)	0.0077	11.34	2
	Figure 6a	mycVEX2	VEX1 RNAi	Non-induced	776	513		1-2 foci	0.5321	0.90	1
				Induced (48h)	410	465
	Figure 6b	GFPVEX2 VEX1myc	VEX1myc OE	Non-induced	128	170		1-2 foci	0.0005	45.47	2
				Induced (48h)	142	159		overexpression	0.0007	38.74	2
	Figure 6c	VEX1myc	VEX2 RNAi	Non-induced	270	311		1-2 foci	0.0371	17.16	1
				Induced (24h)	536	515		Distributed	0.0454	14.00	1
	Figure 9a	VEX1myc	CAF-1b RNAi	Non-induced	263	328	239	1-2 foci	0.0092	10.36	2
				Induced (12h)	286	305	347	Distributed	0.0031	17.90	2
	Figure 9b	mycVEX2	CAF-1b RNAi	Non-induced	276	254	274	1-2 foci	0.3219	1.31	2
				Induced (12h)	284	262	261	Distributed	0.0954	3.00	2
	Figure S3c	VEX1myc	Actinomycin D	Non-treated	72	116		1-2 foci	0.0022	294.20	1
				Treated	156	160		Distributed	0.0303	21.01	1
	Figure S3d	mycVEX2	Actinomycin D	Non-treated	122	120	274	1-2 foci	0.0036	16.61	2
				Treated	145	247	327	Distributed	0.0049	14.23	2
	In Fig. 1F-G and Fig. S2C-D, the values are averages of two independent experiments from a representative clone
	In the remaining cases, the values are averages of 2 to 3 biological replicates from a representative experiment
									one-way ANOVA test
	Bar Graphs	Protein	Experiment		n1	n2		Cell cycle phase	p value	q	df
	Figure 8a	VEX1myc CAF-1bGFP	for colocalisation		86	61		G1 vs S phase	0.0359	6.37	4
			for cell cycle		285	319		S phase vs G2	0.0209	7.46	4
	Figure 8b	VEX2GFP CAF-1bmyc	for colocalisation		84	87		G1 vs S phase	<0.0001	18.63	4
			for cell cycle		641	721		S phase vs G2	<0.01	11.65	4
	The values are averages of two biological replicates and are representative of independent experiments
									two-tailed, parametric, unpaired Student’s t-test
	Bean Plots	Protein	Experiment		n1			NT vs T or NI vs Ind	p value	t	df
	Figure 6c	VEX1myc	VEX2 RNAi	Non-induced (1-2 foci)	100			Non-induced vs induced	<0.0001	7.31	198
				Induced (24h, distributed)	100
	Figure S3a	VEX1myc	BMH-21 Treatment	Non-treated	115			Non-treated vs treated	0.0015	3.215	243
				Treated	130
	Figure S3b	mycVEX2	BMH-21 Treatment	Non-treated	100			Non-treated vs treated	0.0004	3.607	248
				Treated	100
	Figure S3e	VEX1myc	Actinomycin D	Non-treated	78			Non-treated vs treated	0.0178	2.40	157
				Treated	81
	Figure S3f	mycVEX2	Actinomycin D	Non-treated	195			Non-treated vs treated	0.6926	0.40	433
				Treated	240
	Figure S8a	VEX1myc	CAF-1b RNAi	Non-induced (1-2 foci)	120			Non-induced vs induced	<0.0001	4.62	229
				Induced (12h, distributed)	111
	Figure S8b	mycVEX2	CAF-1b RNAi	Non-induced (1-2 foci)	100			Non-induced vs induced	<0.0001	4.50	208
				Induced (12h, 1-2 foci)	110
	In all cases, the values correspond to a representative clone from a representative experiment

## Sheet: Sheet 7
Resources Table
REAGENT or RESOURCE	SOURCE	IDENTIFIER
Antibodies
Mouse anti-Myc 9E10 (1:200 for immunofluorescence; 1:5,000 for Western-blotting) - discontinued	Source Bioscience	Cat# ABX298
Mouse anti-Myc 9B11 (1:2,000 for immunofluorescence)	New England Biolabs	Cat# 2276S
Mouse anti-Myc 4A6 (1:7,000 for Western-blotting)	Merck-Millipore	Cat# 05-724 RRID:AB_568800
Mouse anti-Myc 9E10 (for ChIP)	Abcam	Cat# Ab32
Rabbit anti-GFP (1:250 for immunofluorescence)	ThermoFisher Scientific	Cat# A-6455 RRID:AB_221570
Rabbit anti-GFP (1:500 for immunofluorescence; 1 μg per Co-IP; 1:1,000 for WB)	Abcam	Cat# Ab290
Dimeric anti-GFP nanobodies	Inhouse production	N/A
	Fridy et al, 2014
Mouse anti-EF1α CBP-KK1	Merck-Millipore	Cat# 05-235 RRID:AB_309663
Rat anti-VSG-2 (1:10,000 for immunofluorescence and FACS)	Prof. George Cross, Rockefeller University	N/A
	Hoek and Cross, 1999
Rabbit anti-VSG-2 (1:20,000 for Western-blotting)	Prof. George Cross, Rockefeller University	N/A
	Hoek and Cross, 1999
Rabbit anti-VSG-6 (1:10,000 for immunofluorescence and FACS; 1:20,000 for Western-blotting)	Prof. George Cross, Rockefeller University	N/A
	Hoek and Cross, 1999
Rabbit anti-VSG-13 (1:5,000 for immunofluorescence)	Figueiredo et al, 2008	N/A
Mouse anti-VSG-3 coupled with Alexa 488 (1:500 for immunofluorescence)	Pinger et al, 2017	N/A
	Prof. Nicolai Siegel, LMU, Munich
Rabbit anti-Histone H3 (1:1,000 for immunofluorescence)	Abcam	Cat#ab1791 RRID:AB_302613
Rabbit anti-NOG1 (1:500 for immunofluorescence)	Park et al, 2001	N/A
Mouse anti-EP procyclin (1:1,000 for immunofluorescence)	VWBio/Cedarlene	Cat# CLP001AP RRID:AB_10060662
Rabbit anti-VEX2 (1:1,000 for Western-blotting)	This paper, custom made by Thermo Scientific	N/A
Rabbit anti-pol-I (RPA) (1:500 for Western-blotting; 1:100 for IFA)	Glover et al, 2016	N/A
Goat anti-mouse Alexa 488 (1:1,000 or 1:2,000 for immunofluorescence)	ThermoFisher Scientific	Cat# A-11001 RRID:AB_2534069
Goat anti-rabbit Alexa 488 (1:1,000 or 1:2,000 for immunofluorescence; 1:2,000 for FACS)	ThermoFisher Scientific	Cat# A-11034 RRID:AB_2576217
Goat anti-mouse Alexa 568 (1:1,000 or 1:2,000 for immunofluorescence)	ThermoFisher Scientific	Cat# A-11004 RRID:AB_2534072
Goat anti-rabbit Alexa 568 (1:1,000 or 1:2,000 for immunofluorescence)	ThermoFisher Scientific	Cat# A-11011 RRID:AB_143157
Goat anti-rat Alexa 647 (1:2,000 for FACS; 1:1,000 for immunofluorescence)	ThermoFisher Scientific	Cat# A-21247 RRID:AB_141778
Chicken anti-rat Alexa 488 (1:1,000 for immunofluorescence)	ThermoFisher Scientific	Cat# A-21470 RRID:AB_2535873
Goat anti-mouse HRP (1:2,000)	Biorad	Cat# 1721011 RRID:AB_11125936
Goat anti-rabbit HRP (1:2,000)	Biorad	Cat# 1706515 RRID:AB_11125142
Chemicals, Peptides, and Recombinant Proteins
Tetracycline	Sigma-Aldrich	Cat# T7660-5G
Phleomycin	InvivoGen	Cat# Ant-ph-1
Puromycin	InvivoGen	Cat# Ant-pr-1
Hygromycin	InvivoGen	Cat# Ant-hg-1
Blasticidin	InvivoGen	Cat# Ant-bl-05
Actinomycin D	Enzo	Cat# BML-GR300-0005
BMH-21	Sigma-Aldrich	Cat# SML1183-5MG
Roche Protease inhibitors cocktail (EDTA free)	Sigma-Aldrich	Cat# 000000011873580001
RIPA Buffer	Sigma-Aldrich	Cat# 0278-50ML
NuPAGE Bis Tris 4-12% Gels	ThermoFisher Scientific	Cat# NP0321BOX
NuPAGE MOPS SDS Running Buffer (20x)	ThermoFisher Scientific	Cat# NP0001
NuPAGE Transfer Buffer (20x)	ThermoFisher Scientific	Cat# NP0006
NuPAGE LDS Sample Buffer (4x)	ThermoFisher Scientific	Cat# NP0007
Amersham ECL Prime WB Detection Reagent	GE Healthcare	Cat# RPN2232
Restore Western-Blot Stripping Buffer	ThermoFisher Scientific	Cat# 21059
PageRuler Plus Pre-stained Protein Ladder	ThermoFisher Scientific	Cat# 26619
Nα-Tosyl-L-lysine chloromethyl ketone hydrochloride	Sigma-Aldrich	Cat# T7254-100MG
Leupeptin	Sigma-Aldrich	Cat# L2884-1MG
Aprotinin	Sigma-Aldrich	Cat# A1153-1MG
PMSF	Sigma-Aldrich	Cat# 10837091001
Poly-L-Lysine Hydrobromide	Sigma-Aldrich	Cat# P9155-5MG
Pierce 16% Formaldehyde (w/v), Methanol-Free	ThermoFisher Scientific	Cat# 28906
Vectashield Antifade Mounting Medium	Vector Labs	Cat# H-1000-10
Vectashield Antifade Mounting Medium with DAPI	Vector Labs	Cat# H-1200-10
DAPI (for nucleic acid staining)	Sigma-Aldrich	Cat# D9542-1MG
RNase-Free DNase Set	Qiagen	Cat# 79254
Propodium iodide	Sigma-Aldrich	Cat# P4864
RNAse A	ThermoFisher Scientific	Cat# EN0531
T4 DNA Ligase	New England Biolabs	Cat# M0202S
Phusion High Fidelity DNA Polymerase	New England Biolabs	Cat# M0530S
DNA Polymerase I, Large (Klenow) Fragment	New England Biolabs	Cat# M0210
Antarctic Phosphatase	New England Biolabs	Cat# M0289S
Critical Commercial Assays
RNeasy Mini Kit (for RNA extraction for RNA-Seq)	Qiagen	Cat# 74104
NEBNext Ultra II Directional RNA Library Prep Kit for Illumina Platforms (for RNA-Seq library preparation)	New England Biolabs	Cat# E7760S
Deposited Data
ChIP-Seq	This paper	ENA Accession no PRJEB25352
RNA-Seq	This paper	ENA Accession no PRJEB21615
Experimental Models: Organisms/Strains
Trypanosoma brucei brucei L427 Bloodstream Forms	Prof. George Cross, Rockefeller University Cross, 1975	N/A
Trypanosoma brucei brucei L427 Procyclic Forms	Prof. George Cross, Rockefeller University	N/A
	Hoek and Cross, 1999
Trypanosoma brucei brucei L427 Bloodstream Forms: 2T1	Alsford et al, 2005	Alsford et al, 2005
Trypanosoma brucei brucei L427 Bloodstream Forms: VEX112Myc	Glover et al, 2016	N/A
Trypanosoma brucei brucei L427 Bloodstream Forms: VEX1GFP	Glover et al, 2016	N/A
Trypanosoma brucei brucei L427 Bloodstream Forms: 6MycVEX2	This paper	N/A
Trypanosoma brucei brucei L427 Bloodstream Forms: VEX2GFP VEX112Myc	This paper	N/A
Trypanosoma brucei brucei L427 Bloodstream Forms: VEX2 RNAi	This paper	N/A
Trypanosoma brucei brucei L427 Bloodstream Forms: VEX2 RNAi 6MycVEX2	This paper	N/A
Trypanosoma brucei brucei L427 Bloodstream Forms: VEX1/VEX2 double RNAi	This paper	N/A
Trypanosoma brucei brucei L427 Bloodstream Forms: VEX1/VEX2 double RNAi VEX112Myc	This paper	N/A
Trypanosoma brucei brucei L427 Bloodstream Forms: VEX1 RNAi 6MycVEX2	This paper	N/A
Trypanosoma brucei brucei L427 Bloodstream Forms: VEX16Myc Overexpression GFPVEX2	This paper	N/A
Trypanosoma brucei brucei L427 Bloodstream Forms: VEX2 RNAi VEX112Myc	This paper	N/A
Trypanosoma brucei brucei L427 Procyclic Forms: 6MycVEX2	This paper	N/A
Trypanosoma brucei brucei L427 Bloodstream Forms: CAF-1b12Myc VEX2GFP	This paper	N/A
Trypanosoma brucei brucei L427 Bloodstream Forms: CAF-1bGFP VEX112Myc	This paper	N/A
Trypanosoma brucei brucei L427 Bloodstream Forms: CAF-1b RNAi	Alsford et al, 2013	N/A
Trypanosoma brucei brucei L427 Bloodstream Forms: CAF-1b RNAi CAF-1b12Myc	Alsford et al, 2013	N/A
Trypanosoma brucei brucei L427 Bloodstream Forms: CAF-1b RNAi VEX112Myc	This paper	N/A
Trypanosoma brucei brucei L427 Bloodstream Forms: CAF-1b RNAi 6MycVEX2	This paper	N/A
Oligonucleotides
VEX2 N-terminus endogenous tagging:	This paper	N/A
PF 5' CGCCTAGGATGGATGACCATGGTTGTACTC 3'	ThermoFisher Scientific
VEX2 N-terminus endogenous tagging:	This paper	N/A
PR 5' CGCGGGATCCAATCCGTCGGCAACTG 3'	ThermoFisher Scientific
VEX2 C-terminus endogenous tagging:	This paper	N/A
PF 5' GATCAAGCTTACGCTGCTCACACAATTTCG 3'	ThermoFisher Scientific
VEX2 C-terminus endogenous tagging:	This paper	N/A
PR 5' GATCTCTAGACACGGTACGTATCAACTC 3'	ThermoFisher Scientific
VEX2 RNAi:	This paper	N/A
PF 5' ATATGGTACCGGGCCCCCACCACAACCTTCTTCG 3'	ThermoFisher Scientific
VEX2 RNAi:	This paper	N/A
PR 5' CGCGCTTAAGTCTAGAGGAAGAGGAAAGTGTCGCAG 3'	ThermoFisher Scientific
Recombinant DNA
Plasmid for endogenous tagging: pNAT (BSD) VEX112Myc	Glover et al, 2016	N/A
Plasmid for endogenous tagging: pNAT (HYG) VEX1GFP	Glover et al, 2016	N/A
Plasmid for endogenous tagging: pNAT (BSD) 6MycVEX2	This paper	N/A
Plasmid for endogenous tagging: pNAT (HYG) VEX2GFP	This paper	N/A
Plasmid for RNAi: pRPa (HYG) iSL VEX2	This paper	N/A
Plasmid for RNAi: pRPa (HYG) iSL VEX1/VEX2	This paper	N/A
Plasmid for RNAi: pRPa (HYG) iSL VEX1	Glover et al, 2016	N/A
Plasmid for overexpression: pRPa (HYG) VEX16Myc	Glover et al, 2016	N/A
Plasmid for endogenous tagging: pNAT (BSD) GFPVEX2	This paper	N/A
Plasmid for RNAi: pRPa (HYG) iSL CAF-1b	Alsford et al, 2013	N/A
Plasmid for endogenous tagging: pNAT (BSD) CAF-1b12Myc	Alsford et al, 2013	N/A
Plasmid for endogenous tagging: pNAT (HYG) CAF-1bGFP	This paper	N/A
Software and Algorithms
Graphpad Prism Software v7.0	Graphpad Software	https://www.graphpad.com/scientific-software/prism/
Bowtie2	Langmed and Salzberg, 2012	http://bowtie-bio.sourceforge.net/bowtie2/index.shtml
SAMtools	Li et al, 2009	http://samtools.sourceforge.net/
Artemis	Rutherford et al, 2011	https://www.sanger.ac.uk/science/tools/artemis
Deeptools2	Ramirez et al, 2016	https://deeptools.readthedocs.io/en/develop/
Bedtools	Quinlan and Hall, 2010	http://bedtools.readthedocs.io/en/latest/
Mascot Daemon v2.3.2.	Mascot Daemon	http://www.matrixscience.com/daemon.html
BoxPlotR	Spitzer et al, 2014	http://shiny.chemgrid.org/boxplotr/
Adobe Illustrator	Adobe Software	https://www.adobe.com/uk/products/illustrator.html
Fiji v 2.0.0.	Schindelin et al, 2012	https://fiji.sc/
Leica Application Suite X (LASX)	Leica	https://www.leica-microsystems.com/products/microscope-software/details/product/leica-las-x-ls/
Zen Pro	Zeiss	https://www.zeiss.com/microscopy/int/products/microscope-software/zen.html
Other
Bioruptor with sonication beads (for ChIP)	Diagenode	Cat# C01020031
Dynabeads protein G (for ChIP and Co-IPs)	ThermoFisher Scientific	Cat# 10003D
Agencourt AMPure XP (for ChIP-Seq library preparation)	Beckman Coulter	Cat# A63880
Dynabeads M-270 Epoxy (for Protein Pull-Downs)	ThermoFisher Scientific	Cat# 14301
Immobilon-P PVDF membrane	Merck-Millipore	Cat# IPVH00010
Whatman Anion Exchange Cellulose DE52 (for sVSG isolation)	Whatman	Cat# 4057200
Bio-Spin Disposable Chromatography Columns (for sVSG isolation)	Biorad	Cat# 732-6008
Amicon Ultra – 0.5 mL Centrifugal Filters Ultracel 10K (for sVSG concentration)	Merck-Millipore	Cat# UFC501024
12-Well Epoxy Resin Microscope Slides (for Wide Field Microscopy)	ThermoFisher Scientific	Cat# 1052961
Oligo d(T)25 Magnetic Beads (for RNA-Seq library preparation)	New England Biolabs	Cat# S1419S
Coverslips No 1.5 24x60mm (for Wide Field Microscopy)	Cell Path	Cat# SAA-2460-03A
Ibidi 15-μ-Slide 18 well (for Confocal Microscopy)	Ibidi	Cat# 81826
Poly-L-Lysine Coated Microscope Slides (for Super Resolution Microscopy)	VWR	Cat# 631-0107
Fisherbrand Borosilicate Glass Square Coverslip 18x18mm Thickness 0.16-0.19 mm (for Super Resolution Microscopy)	ThermoFisher Scientific	Cat# 12343138
