# Supplementary material for: Monoallelic expression and epigenetic inheritance sustained by a Trypanosoma brucei variant surface glycoprotein exclusion complex
Source: Nat Commun. 2019 Jul 9;10:3023. doi: 10.1038/s41467-019-10823-8 (PMC6617441; doi:10.1038/s41467-019-10823-8)
Supplement: Supplementary file 8 — Source Data [file 41467_2019_10823_MOESM8_ESM.xlsx]

## Sheet: Fig. 2a
Nuclei (%)	VEX1-myc
	1-2 foci		distributed
	Non-treated	Treated	Non-treated	Treated
Experiment 1	81.768	10	8.28729	76.6667
Experiment 2	77.6515	9.15493	4.92424	81.338
	Non-treated	DMSO
	Treated	BMH-21 1 μM
Remaining cells: VEX1 signal below detection
Representative clone

## Sheet: Fig. 2b
Nuclei (%)	myc-VEX2
	1-2 foci		distributed
	Non-treated	Treated	Non-treated	Treated
Experiment 1	88.5106	4.73684	1.70213	68.9474
Experiment 2	87.5	12.6087	0.595238	60.4348
	Non-treated	DMSO
	Treated	BMH-21 1 μM
Remaining cells: VEX2 signal below detection
Representative clone

## Sheet: Fig. 3a
VEX2 RNAi
		Cumulative growth
	Hours post induction	Non-induced (-Tet)		Induced (+Tet)
	0	5	5	5	5
	24	6.14613	6.17391	5.86923	5.92428
	48	7.09795	7.14473	6.37438	6.42259
	72	8.25789	8.37919	6.89902	7.02663
		Clone 1	Clone 2	Clone 1	Clone 2
Representative experiment

## Sheet: Fig. 3c
VEX2 RNAi
		Cells (%)
	Hours post induction	VSG-2+		VSG-6+		VSG-2+ VSG-6+
	0	99.2347	97.5369	0	0	0.765306	2.46305
	24	22.5926	16.9265	0	0	77.4074	83.0735
	48	9.33852	7.48663	0	0	90.2724	92.5134
		Clone 1	Clone 2	Clone 1	Clone 2
Representative experiment

## Sheet: Fig. 3e
Wild-type
VSG	2		6		17		8		15		18		11		653		13		531
Relative protein abundance (emPAI)	99.8514	99.7908	0	0	0	0	0	0	0	0	0	0	0	0	0	0	0	0	0	0
VEX2 RNAi (+Tet 48 h)
VSG	2		6		17		8		15		18		11		653		13		531
Relative protein abundance (emPAI)	86.2221	84.113	8.92446	7.58483	1.545	3.4244	1.08825	1.70908	0.909524	1.12899	0.647391	1.30988	0.242275	0.218313	0.111208	0.174651	0.158869	0.112275	0.103265	0.118513
	Clone 1	Clone 2	Clone 1	Clone 2	Clone 1	Clone 2	Clone 1	Clone 2	Clone 1	Clone 2	Clone 1	Clone 2	Clone 1	Clone 2	Clone 1	Clone 2	Clone 1	Clone 2	Clone 1	Clone 2

## Sheet: Fig. 4f
VEX2 RNAi
	Nuclei (%)
	Non-induced (-Tet)		Induced (+Tet 24 h)		Induced (+Tet 48 h)
	Nucleolar pol-I	Extranucleolar pol-I focus	Nucleolar pol-I	Extranucleolar pol-I focus	Nucleolar pol-I	Extranucleolar pol-I focus
Clone 1	82.4859	76.5957	6.84411	40.3042	0	0
Clone 2	92.0904	84.5745	5.29412	33.2353	3.79747	22.7848
Clone 3	86.413	88.3152	6.81818	34.0909	9.64912	30.7018
Remaining cells: pol-I signal below detection
Representative experiment

## Sheet: Fig. 5a
VEX1/VEX2 RNAi
		Cumulative growth
	Hours post induction	Non-induced (-Tet)		Induced (+Tet)
	0	5	5	5	5
	24	6.14613	6.17391	5.86923	5.92428
	48	7.27261	7.15496	6.63824	6.47596
	72	8.39887	8.28129	5	5.28691
		Clone 1	Clone 2	Clone 1	Clone 2
Representative experiment

## Sheet: Fig. 5c
VEX1/VEX2 RNAi
		% of Cells
		VSG-2+ cells		VSG-6+ cells		VSG-2+ VSG-3+ cells		VSG-2+ VSG-6+ cells		VSG-2+ VSG-3+ VSG-6+ cells
Controls	VSG-2+ cells	100	100	0	0	0	0	0	0	0	0
	VSG-6+ cells	0	0	100	100	0	0	0	0	0	0
VEX1/VEX2 RNAi	-Tet	100	98.14	0	0	0	0	0	1.85	0	0
	+Tet (24h)	26.75	17.85	0	0	0.63	0	49.68	55.36	22.93	26.79
	+Tet (48h)	3.76	1.42	0	0	0	0	72.18	75	24.06	26.42
		Clone 1	Clone 2	Clone 1	Clone 2	Clone 1	Clone 2	Clone 1	Clone 2	Clone 1	Clone 2
Representative experiment

## Sheet: Fig. 5d
Wild-type
VSG	2		8		6		17		3		9		11		13		15		18		21		397		531		639		653		1954
Relative protein abundance (emPAI)	99.97	99.923	0.01	0.046671	0.01	0.0118276	0	0	0	0	0	0.00159832	0	0.0111883	0	0	0	0	0	0.00575396	0	0	0	0	0	0	0	0	0	0	0	0
VEX1/VEX2 RNAi (+Tet 48 h)
VSG	2		8		6		17		1954		15		18		653		397		11		13		531		639		21		3		9
Relative protein abundance (emPAI)	52.8813	70.0804	20.6741	15.9077	18.8916	7.04151	3.06244	2.25184	0.882849	1.40256	0.974332	0.721886	0.675904	0.653195	0.675904	0.769346	0.445866	0.41215	0.17053	0.198581	0.231815	0.163611	0.166089	0.0999151	0.0630607	0.114902	0.0843769	0.0661937	0.0657252	0.0499575	0.0541789	0.0661937
	Clone 1	Clone 2	Clone 1	Clone 2	Clone 1	Clone 2	Clone 1	Clone 2	Clone 1	Clone 2	Clone 1	Clone 2	Clone 1	Clone 2	Clone 1	Clone 2	Clone 1	Clone 2	Clone 1	Clone 2	Clone 1	Clone 2	Clone 1	Clone 2	Clone 1	Clone 2	Clone 1	Clone 2	Clone 1	Clone 2	Clone 1	Clone 2

## Sheet: Fig. 5e
	Relative protein abundance (emPAI)
	Wild-type		VEX2 RNAi		VEX1/VEX2 RNAi
	VSG-2	Others	VSG-2	Others	VSG-2	Others
	99.85	0.15	86.22	13.78	52.88	47.12
	99.79	0.21	84.11	15.89	70.08	29.92
	99.97	0.03
	99.92	0.08
	Clone 1	Clone 2	Clone 1	Clone 2	Clone 1	Clone 2

[truncated: 26 more sheets: Fig. 6a, Fig. 6b, Fig. 6c, Fig. 7a, Fig. 8a, Fig. 8b, Fig. 8c, Fig. 9a, Fig. 9b, Fig. 9c, Fig. 10a, Fig. 10b, Fig. S3a, Fig. S3b, Fig. S3c, Fig. S3d, Fig. S3c-d, Fig. S3e, Fig. S3f, Fig. S4c …]
